# Supplementary material for: 1,2-Bis[(3,6,9-trimethyl-3,12-ep­oxy-3,4,5,5a,6,7,8,8a,9,10,12,12a-dodeca­hydro­pyrano[4,3-j][1,2]benzodioxepin-4-yl)­oxy]ethane
Source: Acta Crystallogr Sect E Struct Rep Online. 2012 Feb 10;68(Pt 3):o661. doi: 10.1107/S1600536812005089 (PMC3295452; doi:10.1107/S1600536812005089)
Supplement: Supplementary file 1 [file e-68-0o661-sup1.cif]

##############################################################################
#                                                                            #
# This CIF contains the data in a paper accepted for publication in          #
# Acta Crystallographica Section E. It conforms to the requirements of       #
# Notes for Authors for Acta Crystallographica Section E, and has been       #
# peer reviewed under the auspices of the IUCr Commission on Journals.       #
#                                                                            #
# Full details of the Crystallographic Information File format               #
# are given in the paper "The Crystallographic Information File (CIF):       #
# a New Standard Archive File for Crystallography" by S. R. Hall, F. H.      #
# Allen and I. D. Brown [Acta Cryst. (1991), A47, 655-685].                  #
#                                                                            #
# The current version of the core CIF dictionary is obtainable from          #
# ftp://ftp.iucr.org/pub/cif_core.dic.                                       #
#                                                                            #
# Software is freely available for graphical display of the structure(s)     #
# in this CIF. For information consult the CIF software page                 #
# http://www.iucr.org/resources/cif/software.                                #
#                                                                            #
# This file may be used for bona fide research purposes within the           #
# scientific community so long as proper attribution is given to the journal # 
# article from which it was obtained.                                        #
#                                                                            #
##############################################################################
data_I
_audit_creation_method     SHELXL-97
_chemical_name_systematic
;
1,2-Bis[(3,6,9-trimethyl-3,12-epoxy-3,4,5,5a,6,7,8,8a,9,10,12,12a-
dodecahydropyrano[4,3-<i>j</i>][1,2]benzodioxepin-4-yl)oxy]ethane
;
_chemical_name_common     ?
_chemical_formula_moiety     'C32 H50 O10'
_chemical_formula_sum     'C32 H50 O10'
_chemical_formula_iupac     'C32 H50 O10'
_chemical_formula_weight     594.72
_chemical_melting_point     ?
_symmetry_cell_setting     monoclinic
_symmetry_space_group_name_H-M     'C 2'
_symmetry_space_group_name_Hall     'C 2y'
loop_
    _symmetry_equiv_pos_as_xyz
    'x, y, z'
    '-x, y, -z'
    'x+1/2, y+1/2, z'
    '-x+1/2, y+1/2, -z'
_cell_length_a     18.033(4)
_cell_length_b     9.3127(19)
_cell_length_c     11.061(2)
_cell_angle_alpha     90.00
_cell_angle_beta     123.58(3)
_cell_angle_gamma     90.00
_cell_volume     1547.5(8)
_cell_formula_units_Z     2
_cell_measurement_reflns_used     5507
_cell_measurement_theta_min     3.69
_cell_measurement_theta_max     25.98
_cell_measurement_temperature     295(2)
_exptl_crystal_description     prism
_exptl_crystal_colour     colorless
_exptl_crystal_size_max     0.42
_exptl_crystal_size_mid     0.38
_exptl_crystal_size_min     0.31
_exptl_crystal_density_diffrn     1.276
_exptl_crystal_density_meas     ?
_exptl_crystal_density_method     'not measured'
_exptl_crystal_F_000     644
_exptl_absorpt_coefficient_mu     0.094
_exptl_absorpt_correction_type     multi-scan
_exptl_absorpt_process_details     '(ABSCOR; Higashi, 1995)'
_exptl_absorpt_correction_T_min     0.9618
_exptl_absorpt_correction_T_max     0.9716
_exptl_special_details     ?
_diffrn_ambient_temperature     295(2)
_diffrn_radiation_type     MoK\a
_diffrn_radiation_wavelength     0.71073
_diffrn_radiation_source     'fine-focus sealed tube'
_diffrn_radiation_monochromator     graphite
_diffrn_measurement_device_type     'Rigaku R-AXIS RAPID'
_diffrn_measurement_method     '\w'
_diffrn_detector_area_resol_mean     '10.000'
_diffrn_reflns_number     6717
_diffrn_reflns_av_R_equivalents     0.0430
_diffrn_reflns_av_sigmaI/netI     0.0377
_diffrn_reflns_theta_min     3.69
_diffrn_reflns_theta_max     26.00
_diffrn_reflns_theta_full     26.00
_diffrn_measured_fraction_theta_max     0.997
_diffrn_measured_fraction_theta_full     0.997
_diffrn_reflns_limit_h_min     -22
_diffrn_reflns_limit_h_max     22
_diffrn_reflns_limit_k_min     -11
_diffrn_reflns_limit_k_max     9
_diffrn_reflns_limit_l_min     -13
_diffrn_reflns_limit_l_max     13
_diffrn_standards_number     0
_diffrn_standards_interval_count     0
_diffrn_standards_interval_time     0
_diffrn_standards_decay_%     0
_refine_special_details
;
Refinement of <i>F</i>^2^ against ALL reflections. The weighted <i>R</i>-factor
<i>wR</i> and goodness of fit <i>S</i> are based on <i>F</i>^2^, conventional
<i>R</i>-factors <i>R</i> are based on <i>F</i>, with <i>F</i> set to zero for
negative <i>F</i>^2^. The threshold expression of <i>F</i>^2^ >
\s(<i>F</i>^2^) is used only for calculating <i>R</i>-factors(gt) <i>etc</i>.
and is not relevant to the choice of reflections for refinement.
<i>R</i>-factors based on <i>F</i>^2^ are statistically about twice as large
as those based on <i>F</i>, and <i>R</i>- factors based on ALL data will be
even larger.
;
_reflns_number_total     1614
_reflns_number_gt     1195
_reflns_threshold_expression     I>2\s(I)
_refine_ls_structure_factor_coef     Fsqd
_refine_ls_matrix_type     full
_refine_ls_R_factor_all     0.0585
_refine_ls_R_factor_gt     0.0420
_refine_ls_wR_factor_gt     0.1075
_refine_ls_wR_factor_ref     0.1286
_refine_ls_goodness_of_fit_ref     1.098
_refine_ls_restrained_S_all     1.098
_refine_ls_number_reflns     1614
_refine_ls_number_parameters     194
_refine_ls_number_restraints     1
_refine_ls_hydrogen_treatment     constr
_refine_ls_weighting_scheme     calc
_refine_ls_weighting_details
         'calc w=1/[\s^2^(Fo^2^)+(0.0715P)^2^+0.1671P] where P=(Fo^2^+2Fc^2^)/3'
_atom_sites_solution_hydrogens     geom
_atom_sites_solution_primary     direct
_atom_sites_solution_secondary     difmap
_refine_ls_shift/su_max     0.000
_refine_ls_shift/su_mean     0.000
_refine_diff_density_max     0.200
_refine_diff_density_min     -0.198
_refine_ls_extinction_method     none
_refine_ls_extinction_coef     ?
_refine_ls_abs_structure_details     ?
loop_
    _atom_type_symbol
    _atom_type_description
    _atom_type_scat_dispersion_real
    _atom_type_scat_dispersion_imag
    _atom_type_scat_source
    'C' 'C' 0.0033 0.0000
                         'International Tables Vol C Tables 4.2.6.8 and 6.1.1.4'
    'H' 'H' 0.0000 0.0000
                         'International Tables Vol C Tables 4.2.6.8 and 6.1.1.4'
    'O' 'O' 0.0106 0.0000
                         'International Tables Vol C Tables 4.2.6.8 and 6.1.1.4'
_computing_data_collection     '<i>RAPID-AUTO</i> (Rigaku, 1998)'
_computing_cell_refinement     '<i>RAPID-AUTO</i> (Rigaku, 1998)'
_computing_data_reduction     '<i>CrystalStructure</i> (Rigaku/MSC, 2002)'
_computing_structure_solution     '<i>SHELXS97</i> (Sheldrick, 2008)'
_computing_structure_refinement     '<i>SHELXL97</i> (Sheldrick, 2008)'
_computing_molecular_graphics     '<i>ORTEPII</i> (Johnson, 1976)'
_computing_publication_material     '<i>SHELXL97</i> (Sheldrick, 2008)'
loop_
    _atom_site_type_symbol
    _atom_site_label
    _atom_site_fract_x
    _atom_site_fract_y
    _atom_site_fract_z
    _atom_site_U_iso_or_equiv
    _atom_site_adp_type
    _atom_site_calc_flag
    _atom_site_refinement_flags
    _atom_site_occupancy
    _atom_site_symmetry_multiplicity
    _atom_site_disorder_assembly
    _atom_site_disorder_group
    O O1 0.85534(15) 0.7920(3) 0.4203(3) 0.0696(7) Uani d . 1 1 . .
    O O2 0.81128(13) 0.6711(3) 0.4401(2) 0.0638(7) Uani d . 1 1 . .
    O O3 0.76331(14) 0.7918(3) 0.1695(2) 0.0578(6) Uani d . 1 1 . .
    O O4 0.68018(14) 0.8818(2) 0.2453(3) 0.0600(6) Uani d . 1 1 . .
    O O5 0.52997(15) 0.8430(3) 0.1553(3) 0.0655(7) Uani d . 1 1 . .
    C C1 0.8536(2) 0.7701(5) 0.2924(4) 0.0638(9) Uani d . 1 1 . .
    C C2 0.8844(2) 0.6212(5) 0.2839(5) 0.0741(11) Uani d . 1 1 . .
    H H2A 0.9172 0.6284 0.2382 0.089 Uiso calc R 1 1 . .
    H H2B 0.9251 0.5858 0.3818 0.089 Uiso calc R 1 1 . .
    C C3 0.8104(2) 0.5128(4) 0.2012(5) 0.0694(10) Uani d . 1 1 . .
    H H3A 0.8369 0.4211 0.2041 0.083 Uiso calc R 1 1 . .
    H H3B 0.7740 0.5427 0.1005 0.083 Uiso calc R 1 1 . .
    C C4 0.7496(2) 0.4904(4) 0.2559(4) 0.0590(8) Uani d . 1 1 . .
    H H4A 0.7836 0.4307 0.3431 0.071 Uiso calc R 1 1 . .
    C C5 0.6668(2) 0.4016(4) 0.1475(4) 0.0652(9) Uani d . 1 1 . .
    H H5 0.6336 0.4546 0.0557 0.078 Uiso calc R 1 1 . .
    C C6 0.6066(2) 0.3825(4) 0.2020(4) 0.0700(10) Uani d . 1 1 . .
    H H6A 0.5535 0.3308 0.1298 0.084 Uiso calc R 1 1 . .
    H H6B 0.6371 0.3255 0.2901 0.084 Uiso calc R 1 1 . .
    C C7 0.5804(2) 0.5246(4) 0.2323(4) 0.0642(9) Uani d . 1 1 . .
    H H7A 0.5408 0.5085 0.2645 0.077 Uiso calc R 1 1 . .
    H H7B 0.5485 0.5805 0.1435 0.077 Uiso calc R 1 1 . .
    C C8 0.6620(2) 0.6093(4) 0.3487(4) 0.0576(8) Uani d . 1 1 . .
    H H8 0.6917 0.5495 0.4362 0.069 Uiso calc R 1 1 . .
    C C9 0.6407(2) 0.7511(4) 0.3906(4) 0.0634(9) Uani d . 1 1 . .
    H H9 0.6964 0.7825 0.4786 0.076 Uiso calc R 1 1 . .
    C C10 0.6163(2) 0.8677(4) 0.2800(4) 0.0643(9) Uani d . 1 1 . .
    H H10 0.6147 0.9586 0.3231 0.077 Uiso calc R 1 1 . .
    C C11 0.6992(2) 0.7533(3) 0.1973(4) 0.0505(7) Uani d . 1 1 . .
    H H11 0.6452 0.7232 0.1059 0.061 Uiso calc R 1 1 . .
    C C12 0.72923(18) 0.6310(4) 0.3060(3) 0.0497(7) Uani d . 1 1 . .
    C C13 0.9078(3) 0.8911(6) 0.2898(5) 0.0916(15) Uani d . 1 1 . .
    H H13A 0.8908 0.9796 0.3125 0.137 Uiso calc R 1 1 . .
    H H13B 0.8974 0.8977 0.1950 0.137 Uiso calc R 1 1 . .
    H H13C 0.9698 0.8732 0.3603 0.137 Uiso calc R 1 1 . .
    C C14 0.6926(4) 0.2560(5) 0.1183(6) 0.0950(14) Uani d . 1 1 . .
    H H14A 0.7275 0.2040 0.2078 0.143 Uiso calc R 1 1 . .
    H H14B 0.7269 0.2700 0.0768 0.143 Uiso calc R 1 1 . .
    H H14C 0.6398 0.2025 0.0520 0.143 Uiso calc R 1 1 . .
    C C15 0.5731(3) 0.7405(6) 0.4325(5) 0.0923(15) Uani d . 1 1 . .
    H H15A 0.5162 0.7137 0.3490 0.138 Uiso calc R 1 1 . .
    H H15B 0.5684 0.8318 0.4680 0.138 Uiso calc R 1 1 . .
    H H15C 0.5924 0.6693 0.5070 0.138 Uiso calc R 1 1 . .
    C C16 0.4917(3) 0.9620(4) 0.0595(5) 0.0737(10) Uani d . 1 1 . .
    H H16A 0.5156 1.0498 0.1152 0.088 Uiso calc R 1 1 . .
    H H16B 0.4280 0.9619 0.0162 0.088 Uiso calc R 1 1 . .
loop_
    _atom_site_aniso_label
    _atom_site_aniso_U_11
    _atom_site_aniso_U_22
    _atom_site_aniso_U_33
    _atom_site_aniso_U_12
    _atom_site_aniso_U_13
    _atom_site_aniso_U_23
    O1 0.0611(13) 0.0951(18) 0.0531(14) -0.0343(13) 0.0319(11) -0.0154(14)
    O2 0.0523(11) 0.0890(17) 0.0424(12) -0.0224(12) 0.0214(9) -0.0031(12)
    O3 0.0544(11) 0.0700(15) 0.0532(13) -0.0115(10) 0.0324(10) 0.0023(11)
    O4 0.0605(13) 0.0547(13) 0.0710(16) -0.0134(11) 0.0401(12) -0.0100(12)
    O5 0.0583(12) 0.0607(14) 0.0762(17) -0.0088(11) 0.0364(12) -0.0090(13)
    C1 0.0488(17) 0.091(2) 0.0528(19) -0.0159(17) 0.0287(15) -0.0025(19)
    C2 0.0547(19) 0.098(3) 0.073(3) 0.002(2) 0.0372(18) 0.007(2)
    C3 0.067(2) 0.078(3) 0.067(2) 0.0031(18) 0.0399(19) 0.002(2)
    C4 0.0566(17) 0.061(2) 0.050(2) -0.0021(15) 0.0237(15) 0.0081(16)
    C5 0.073(2) 0.056(2) 0.055(2) -0.0097(17) 0.0284(18) 0.0009(17)
    C6 0.073(2) 0.060(2) 0.062(2) -0.0256(18) 0.0282(18) -0.0002(19)
    C7 0.0589(18) 0.068(2) 0.065(2) -0.0213(16) 0.0337(17) -0.0048(18)
    C8 0.0548(17) 0.071(2) 0.0455(18) -0.0178(15) 0.0267(15) -0.0040(17)
    C9 0.0580(18) 0.086(2) 0.054(2) -0.0178(17) 0.0354(16) -0.0146(19)
    C10 0.0571(17) 0.068(2) 0.074(2) -0.0143(17) 0.0399(17) -0.020(2)
    C11 0.0509(17) 0.0509(17) 0.0500(18) -0.0146(13) 0.0281(15) -0.0052(14)
    C12 0.0446(14) 0.0619(19) 0.0361(15) -0.0144(13) 0.0183(12) -0.0016(14)
    C13 0.073(2) 0.129(4) 0.079(3) -0.044(3) 0.046(2) -0.013(3)
    C14 0.116(3) 0.066(3) 0.100(4) -0.009(2) 0.057(3) -0.013(3)
    C15 0.087(3) 0.129(4) 0.086(3) -0.030(3) 0.063(3) -0.024(3)
    C16 0.071(2) 0.0533(19) 0.093(3) 0.0042(17) 0.043(2) -0.005(2)
_geom_special_details
;
All e.s.d.'s (except the e.s.d. in the dihedral angle between two l.s. planes)
are estimated using the full covariance matrix. The cell e.s.d.'s are taken
into account individually in the estimation of e.s.d.'s in distances, angles
and torsion angles; correlations between e.s.d.'s in cell parameters are only
used when they are defined by crystal symmetry. An approximate (isotropic)
treatment of cell e.s.d.'s is used for estimating e.s.d.'s involving l.s.
planes.
;
loop_
    _geom_bond_atom_site_label_1
    _geom_bond_atom_site_label_2
    _geom_bond_site_symmetry_2
    _geom_bond_distance
    _geom_bond_publ_flag
    O1 C1 . 1.412(4) ?
    O1 O2 . 1.463(3) ?
    O2 C12 . 1.450(3) ?
    O3 C11 . 1.397(3) ?
    O3 C1 . 1.446(4) ?
    O4 C10 . 1.407(4) ?
    O4 C11 . 1.426(4) ?
    O5 C10 . 1.416(4) ?
    O5 C16 . 1.421(5) ?
    C1 C13 . 1.502(5) ?
    C1 C2 . 1.516(6) ?
    C2 C3 . 1.512(6) ?
    C2 H2A . 0.9700 ?
    C2 H2B . 0.9700 ?
    C3 C4 . 1.532(5) ?
    C3 H3A . 0.9700 ?
    C3 H3B . 0.9700 ?
    C4 C5 . 1.539(5) ?
    C4 C12 . 1.544(5) ?
    C4 H4A . 0.9800 ?
    C5 C6 . 1.515(5) ?
    C5 C14 . 1.525(6) ?
    C5 H5 . 0.9800 ?
    C6 C7 . 1.504(5) ?
    C6 H6A . 0.9700 ?
    C6 H6B . 0.9700 ?
    C7 C8 . 1.532(4) ?
    C7 H7A . 0.9700 ?
    C7 H7B . 0.9700 ?
    C8 C9 . 1.518(5) ?
    C8 C12 . 1.538(4) ?
    C8 H8 . 0.9800 ?
    C9 C10 . 1.508(5) ?
    C9 C15 . 1.528(5) ?
    C9 H9 . 0.9800 ?
    C10 H10 . 0.9800 ?
    C11 C12 . 1.522(4) ?
    C11 H11 . 0.9800 ?
    C13 H13A . 0.9600 ?
    C13 H13B . 0.9600 ?
    C13 H13C . 0.9600 ?
    C14 H14A . 0.9600 ?
    C14 H14B . 0.9600 ?
    C14 H14C . 0.9600 ?
    C15 H15A . 0.9600 ?
    C15 H15B . 0.9600 ?
    C15 H15C . 0.9600 ?
    C16 C16 2_655 1.504(9) ?
    C16 H16A . 0.9700 ?
    C16 H16B . 0.9700 ?
loop_
    _geom_angle_atom_site_label_1
    _geom_angle_atom_site_label_2
    _geom_angle_atom_site_label_3
    _geom_angle_site_symmetry_1
    _geom_angle_site_symmetry_3
    _geom_angle
    _geom_angle_publ_flag
    C1 O1 O2 . . 109.0(2) ?
    C12 O2 O1 . . 112.1(2) ?
    C11 O3 C1 . . 113.3(2) ?
    C10 O4 C11 . . 115.2(2) ?
    C10 O5 C16 . . 114.8(3) ?
    O1 C1 O3 . . 108.1(3) ?
    O1 C1 C13 . . 104.9(3) ?
    O3 C1 C13 . . 106.5(3) ?
    O1 C1 C2 . . 112.8(3) ?
    O3 C1 C2 . . 109.3(3) ?
    C13 C1 C2 . . 114.8(3) ?
    C3 C2 C1 . . 114.7(3) ?
    C3 C2 H2A . . 108.6 ?
    C1 C2 H2A . . 108.6 ?
    C3 C2 H2B . . 108.6 ?
    C1 C2 H2B . . 108.6 ?
    H2A C2 H2B . . 107.6 ?
    C2 C3 C4 . . 115.9(3) ?
    C2 C3 H3A . . 108.3 ?
    C4 C3 H3A . . 108.3 ?
    C2 C3 H3B . . 108.3 ?
    C4 C3 H3B . . 108.3 ?
    H3A C3 H3B . . 107.4 ?
    C3 C4 C5 . . 111.3(3) ?
    C3 C4 C12 . . 113.0(3) ?
    C5 C4 C12 . . 114.5(3) ?
    C3 C4 H4A . . 105.7 ?
    C5 C4 H4A . . 105.7 ?
    C12 C4 H4A . . 105.7 ?
    C6 C5 C14 . . 110.4(3) ?
    C6 C5 C4 . . 110.7(3) ?
    C14 C5 C4 . . 111.3(3) ?
    C6 C5 H5 . . 108.1 ?
    C14 C5 H5 . . 108.1 ?
    C4 C5 H5 . . 108.1 ?
    C7 C6 C5 . . 111.5(3) ?
    C7 C6 H6A . . 109.3 ?
    C5 C6 H6A . . 109.3 ?
    C7 C6 H6B . . 109.3 ?
    C5 C6 H6B . . 109.3 ?
    H6A C6 H6B . . 108.0 ?
    C6 C7 C8 . . 111.5(3) ?
    C6 C7 H7A . . 109.3 ?
    C8 C7 H7A . . 109.3 ?
    C6 C7 H7B . . 109.3 ?
    C8 C7 H7B . . 109.3 ?
    H7A C7 H7B . . 108.0 ?
    C9 C8 C7 . . 114.6(3) ?
    C9 C8 C12 . . 110.8(3) ?
    C7 C8 C12 . . 111.3(3) ?
    C9 C8 H8 . . 106.5 ?
    C7 C8 H8 . . 106.5 ?
    C12 C8 H8 . . 106.5 ?
    C10 C9 C8 . . 112.8(3) ?
    C10 C9 C15 . . 111.6(3) ?
    C8 C9 C15 . . 114.6(3) ?
    C10 C9 H9 . . 105.6 ?
    C8 C9 H9 . . 105.6 ?
    C15 C9 H9 . . 105.6 ?
    O4 C10 O5 . . 112.0(3) ?
    O4 C10 C9 . . 111.9(3) ?
    O5 C10 C9 . . 110.1(3) ?
    O4 C10 H10 . . 107.6 ?
    O5 C10 H10 . . 107.6 ?
    C9 C10 H10 . . 107.6 ?
    O3 C11 O4 . . 105.4(2) ?
    O3 C11 C12 . . 113.0(2) ?
    O4 C11 C12 . . 112.8(2) ?
    O3 C11 H11 . . 108.5 ?
    O4 C11 H11 . . 108.5 ?
    C12 C11 H11 . . 108.5 ?
    O2 C12 C11 . . 109.4(2) ?
    O2 C12 C8 . . 104.6(2) ?
    C11 C12 C8 . . 110.1(2) ?
    O2 C12 C4 . . 106.0(2) ?
    C11 C12 C4 . . 113.7(2) ?
    C8 C12 C4 . . 112.5(2) ?
    C1 C13 H13A . . 109.5 ?
    C1 C13 H13B . . 109.5 ?
    H13A C13 H13B . . 109.5 ?
    C1 C13 H13C . . 109.5 ?
    H13A C13 H13C . . 109.5 ?
    H13B C13 H13C . . 109.5 ?
    C5 C14 H14A . . 109.5 ?
    C5 C14 H14B . . 109.5 ?
    H14A C14 H14B . . 109.5 ?
    C5 C14 H14C . . 109.5 ?
    H14A C14 H14C . . 109.5 ?
    H14B C14 H14C . . 109.5 ?
    C9 C15 H15A . . 109.5 ?
    C9 C15 H15B . . 109.5 ?
    H15A C15 H15B . . 109.5 ?
    C9 C15 H15C . . 109.5 ?
    H15A C15 H15C . . 109.5 ?
    H15B C15 H15C . . 109.5 ?
    O5 C16 C16 . 2_655 113.8(3) ?
    O5 C16 H16A . . 108.8 ?
    C16 C16 H16A 2_655 . 108.8 ?
    O5 C16 H16B . . 108.8 ?
    C16 C16 H16B 2_655 . 108.8 ?
    H16A C16 H16B . . 107.7 ?
loop_
    _geom_torsion_atom_site_label_1
    _geom_torsion_atom_site_label_2
    _geom_torsion_atom_site_label_3
    _geom_torsion_atom_site_label_4
    _geom_torsion_site_symmetry_1
    _geom_torsion_site_symmetry_2
    _geom_torsion_site_symmetry_3
    _geom_torsion_site_symmetry_4
    _geom_torsion
    _geom_torsion_publ_flag
    C1 O1 O2 C12 . . . . -44.0(3) ?
    O2 O1 C1 O3 . . . . 72.2(3) ?
    O2 O1 C1 C13 . . . . -174.5(3) ?
    O2 O1 C1 C2 . . . . -48.8(3) ?
    C11 O3 C1 O1 . . . . -31.6(4) ?
    C11 O3 C1 C13 . . . . -143.8(3) ?
    C11 O3 C1 C2 . . . . 91.6(3) ?
    O1 C1 C2 C3 . . . . 94.4(4) ?
    O3 C1 C2 C3 . . . . -25.9(4) ?
    C13 C1 C2 C3 . . . . -145.5(4) ?
    C1 C2 C3 C4 . . . . -56.7(5) ?
    C2 C3 C4 C5 . . . . 168.8(3) ?
    C2 C3 C4 C12 . . . . 38.4(4) ?
    C3 C4 C5 C6 . . . . -179.1(3) ?
    C12 C4 C5 C6 . . . . -49.4(4) ?
    C3 C4 C5 C14 . . . . 57.7(4) ?
    C12 C4 C5 C14 . . . . -172.7(3) ?
    C14 C5 C6 C7 . . . . 179.8(3) ?
    C4 C5 C6 C7 . . . . 56.0(4) ?
    C5 C6 C7 C8 . . . . -60.4(4) ?
    C6 C7 C8 C9 . . . . -177.2(3) ?
    C6 C7 C8 C12 . . . . 56.1(4) ?
    C7 C8 C9 C10 . . . . -77.1(3) ?
    C12 C8 C9 C10 . . . . 49.9(4) ?
    C7 C8 C9 C15 . . . . 52.1(4) ?
    C12 C8 C9 C15 . . . . 179.1(3) ?
    C11 O4 C10 O5 . . . . -69.3(4) ?
    C11 O4 C10 C9 . . . . 54.9(4) ?
    C16 O5 C10 O4 . . . . -69.2(4) ?
    C16 O5 C10 C9 . . . . 165.7(3) ?
    C8 C9 C10 O4 . . . . -51.6(4) ?
    C15 C9 C10 O4 . . . . 177.6(3) ?
    C8 C9 C10 O5 . . . . 73.6(3) ?
    C15 C9 C10 O5 . . . . -57.2(4) ?
    C1 O3 C11 O4 . . . . 92.6(3) ?
    C1 O3 C11 C12 . . . . -31.0(4) ?
    C10 O4 C11 O3 . . . . -180.0(3) ?
    C10 O4 C11 C12 . . . . -56.3(3) ?
    O1 O2 C12 C11 . . . . -17.4(3) ?
    O1 O2 C12 C8 . . . . -135.4(2) ?
    O1 O2 C12 C4 . . . . 105.6(3) ?
    O3 C11 C12 O2 . . . . 57.2(3) ?
    O4 C11 C12 O2 . . . . -62.2(3) ?
    O3 C11 C12 C8 . . . . 171.6(3) ?
    O4 C11 C12 C8 . . . . 52.2(3) ?
    O3 C11 C12 C4 . . . . -61.0(3) ?
    O4 C11 C12 C4 . . . . 179.6(2) ?
    C9 C8 C12 O2 . . . . 68.0(3) ?
    C7 C8 C12 O2 . . . . -163.2(3) ?
    C9 C8 C12 C11 . . . . -49.4(3) ?
    C7 C8 C12 C11 . . . . 79.4(3) ?
    C9 C8 C12 C4 . . . . -177.4(3) ?
    C7 C8 C12 C4 . . . . -48.6(4) ?
    C3 C4 C12 O2 . . . . -71.1(3) ?
    C5 C4 C12 O2 . . . . 160.1(3) ?
    C3 C4 C12 C11 . . . . 49.1(4) ?
    C5 C4 C12 C11 . . . . -79.8(3) ?
    C3 C4 C12 C8 . . . . 175.2(3) ?
    C5 C4 C12 C8 . . . . 46.4(4) ?
    C10 O5 C16 C16 . . . 2_655 92.8(4) ?
data_global
_journal_date_recd_electronic     2011-12-27
_journal_date_accepted     2012-02-05
_journal_name_full     'Acta Crystallographica, Section E'
_journal_year     2012
_journal_volume     68
_journal_issue      3
_journal_page_first     o661
_journal_page_last     o661
_journal_paper_category     QO
_journal_paper_doi     10.1107/S1600536812005089
_journal_coeditor_code     JJ2118
_publ_contact_author_name     'Liwei Jia'
_publ_contact_author_address
;
College of Pharmaceutical Sciences, Heilongjiang University of Chinese Medicine,
Harbin 150040, People's Republic of China
;
_publ_contact_author_email     'wsjlw@yahoo.cn'
_publ_contact_author_fax     '0086-451-53915820'
_publ_contact_author_phone     '0086-13763442766'
_publ_section_title
;\
1,2-Bis[(3,6,9-trimethyl-3,12-epoxy-3,4,5,5a,6,7,8,8a,9,10,12,12a-\
dodecahydropyrano[4,3-<i>j</i>][1,2]benzodioxepin-4-yl)oxy]ethane
;
loop_
    _publ_author_name
    _publ_author_footnote
    _publ_author_address
    'Jia, Liwei' .
;
School of Pharmacy, Heilongjiang University of Chinese Medicine,
Harbin 150040, People's Republic of China
;
    'Yue, Zhengyu' .
;
School of Chemistry and Materials Science, Heilongjiang University,
Harbin 150080, People's Republic of China
;
    'Lv, Dongying' .
;
Heilongjiang Environmental Monitoring Central Station,
Harbin 150056, People's Republic of China
;
    'Gao, Po' .
;
School of Chemistry and Materials Science, Heilongjiang University,
Harbin 150080, People's Republic of China
;
