# Supplementary material for: 1,2-Bis[(3,6,9-trimethyl-3,12-ep­oxy-3,4,5,5a,6,7,8,8a,9,10,12,12a-dodeca­hydro­pyrano[4,3-j][1,2]benzodioxepin-4-yl)­oxy]ethane
Source: Acta Crystallogr Sect E Struct Rep Online. 2012 Feb 10;68(Pt 3):o661. doi: 10.1107/S1600536812005089 (PMC3295452; doi:10.1107/S1600536812005089)
Supplement: Supplementary file 2 [file e-68-0o661-Isup2.hkl]

# 
# h,k,l, Fc-squared, Fo-squared, sigma(Fo-squared) and status flag 
# 
data_I
_shelx_title ' d in C2' 
_shelx_refln_list_code          4 
_shelx_F_calc_maximum      162.80 
_exptl_crystal_F_000       644.00 
_reflns_d_resolution_high  0.8107 
 
loop_ 
 _symmetry_equiv_pos_as_xyz 
 'x, y, z' 
 '-x, y, -z' 
 'x+1/2, y+1/2, z' 
 '-x+1/2, y+1/2, -z' 
 
_cell_length_a    18.0334 
_cell_length_b     9.3127 
_cell_length_c    11.0611 
_cell_angle_alpha  90.000 
_cell_angle_beta  123.576 
_cell_angle_gamma  90.000 
 
_shelx_F_squared_multiplier     1.000 
 
loop_ 
 _refln_index_h 
 _refln_index_k 
 _refln_index_l 
 _refln_F_squared_calc 
 _refln_F_squared_meas 
 _refln_F_squared_sigma 
 _refln_observed_status 
   4   0   0     2712.54     2530.80     55.98 o 
   6   0   0      705.56      761.90     14.94 o 
   8   0   0        5.97        7.73      0.93 o 
  10   0   0        1.49        3.00      1.30 o 
  12   0   0       91.17       94.89      6.13 o 
  14   0   0       49.01       32.30      9.72 o 
  16   0   0       10.28        7.29      5.99 o 
  18   0   0       25.38       35.02      9.70 o 
   3   1   0     4198.00     5015.15    124.61 o 
   5   1   0     2992.71     3044.73     43.04 o 
   7   1   0      207.76      159.09      4.13 o 
   9   1   0       79.81       62.55      1.40 o 
  11   1   0       86.37       87.19      1.92 o 
  13   1   0      421.95      422.64     18.07 o 
  15   1   0       54.48       58.81      4.66 o 
  17   1   0       14.29       19.66      5.55 o 
   0   2   0    12000.10    11214.23    739.79 o 
   2   2   0     3316.48     3037.12     46.25 o 
   4   2   0      859.69      759.87     16.32 o 
   6   2   0      546.04      560.79     10.93 o 
   8   2   0      153.79      137.22      2.88 o 
  10   2   0      196.49      165.52      5.58 o 
  12   2   0      262.08      240.86      8.69 o 
  14   2   0      143.66      131.59      8.51 o 
  16   2   0        5.78        6.95      2.37 o 
  18   2   0       22.27       40.05      6.96 o 
   1   3   0       61.96       69.30      3.34 o 
   3   3   0      455.25      423.30      7.11 o 
   5   3   0     1775.17     1763.78     30.90 o 
   7   3   0      182.26      163.79      3.98 o 
   9   3   0       41.93       42.87      2.17 o 
  11   3   0      180.62      164.12      6.40 o 
  13   3   0      499.78      522.49     14.84 o 
  15   3   0       15.28        9.43      5.65 o 
  17   3   0        8.17        5.09      4.35 o 
   0   4   0      335.78      333.69      7.11 o 
   2   4   0      388.91      393.38      7.88 o 
   4   4   0      578.78      543.37      9.39 o 
   6   4   0       88.85       88.28      2.81 o 
   8   4   0       50.89       51.59      2.59 o 
  10   4   0      423.33      401.66      7.24 o 
  12   4   0        7.55        6.74      1.02 o 
  14   4   0      240.97      283.06     19.85 o 
  16   4   0       18.88       20.73      8.40 o 
   1   5   0       32.70       34.53      2.30 o 
   3   5   0       55.69       58.86      3.05 o 
   5   5   0      245.31      228.38      3.96 o 
   7   5   0       65.17       63.74      2.20 o 
   9   5   0       11.26        8.49      1.54 o 
  11   5   0      207.69      205.12      4.74 o 
  13   5   0       32.00       28.66      2.74 o 
  15   5   0       40.93       52.12      4.73 o 
   0   6   0       46.62       43.95      1.78 o 
   2   6   0      240.26      220.83      5.73 o 
   4   6   0      596.85      580.79     12.36 o 
   6   6   0       50.16       47.18      2.92 o 
   8   6   0      361.70      346.44      7.03 o 
  10   6   0      217.41      201.36      5.13 o 
  12   6   0        3.56        1.59      0.94 o 
  14   6   0       44.76       58.32      4.92 o 
   1   7   0      239.60      240.91      6.05 o 
   3   7   0      502.33      507.14     11.54 o 
   5   7   0      203.15      204.92      6.05 o 
   7   7   0       49.64       47.61      4.49 o 
   9   7   0       62.55       60.96      2.17 o 
  11   7   0        0.52        0.76      0.91 o 
  13   7   0        5.05        6.76      2.87 o 
   0   8   0      774.85      774.22     31.05 o 
   2   8   0      304.49      318.56      8.47 o 
   4   8   0      149.48      158.14      5.49 o 
   6   8   0        1.09        0.55      1.57 o 
   8   8   0       36.15       34.23      3.03 o 
  10   8   0       20.25       22.87      2.75 o 
  12   8   0        7.48        6.78      2.18 o 
   1   9   0      145.44      152.76      7.54 o 
   3   9   0        4.49        4.88      1.96 o 
   5   9   0       19.91       18.82      3.43 o 
   7   9   0        4.51        4.66      2.37 o 
   9   9   0        8.18        8.54      2.35 o 
  11   9   0        4.04        2.05      2.20 o 
   0  10   0       27.25       36.22     27.10 o 
   2  10   0       31.17       32.67     12.63 o 
   4  10   0        8.78        2.93      3.29 o 
   6  10   0       14.70       12.46      2.49 o 
   8  10   0        1.40        1.59      2.11 o 
   1  11   0        4.89        0.12      2.27 o 
   3  11   0        1.04        0.36      2.89 o 
   5  11   0        0.17       -0.05      2.05 o 
 -18   0   1        9.31        8.06      6.60 o 
 -16   0   1       10.20        7.72      9.72 o 
 -14   0   1       41.55       46.49      8.19 o 
 -12   0   1      136.26      115.55      9.83 o 
 -10   0   1        6.82        6.38      1.68 o 
  -8   0   1      569.36      559.40     13.37 o 
  -6   0   1     1318.38     1276.08     26.32 o 
  -4   0   1     5390.52     5338.32    114.28 o 
   2   0   1     1707.23     2186.53     67.24 o 
   4   0   1     5134.66     5488.99    196.24 o 
   6   0   1      847.04      818.74     19.46 o 
   8   0   1        8.21       10.72      2.27 o 
  10   0   1      153.09      153.29      5.06 o 
  12   0   1       34.09       30.65      2.69 o 
  14   0   1       44.55       39.90      2.05 o 
  16   0   1        3.25        3.57      5.66 o 
 -19   1   1        5.74        8.64      6.20 o 
 -17   1   1       11.85        4.89      3.36 o 
 -15   1   1       30.58       30.35      4.42 o 
 -13   1   1      117.97      114.32      5.81 o 
 -11   1   1      109.77      104.39      4.07 o 
  -9   1   1      216.60      205.68      5.61 o 
  -7   1   1     1179.69     1095.91     20.65 o 
  -5   1   1      245.33      236.24      4.46 o 
  -3   1   1     3483.54     3328.35     41.84 o 
   1   1   1    24194.89    27326.77    737.77 o 
   3   1   1      191.13      140.86      3.79 o 
   5   1   1      881.30      950.14     29.88 o 
   7   1   1      125.58      118.75      2.97 o 
   9   1   1      265.74      259.12      5.14 o 
  11   1   1       73.26       68.46      2.19 o 
  13   1   1       80.06       69.65      3.85 o 
  15   1   1        3.38        2.19      1.24 o 
  17   1   1       23.32       32.18     10.88 o 
 -18   2   1       14.37       15.69      6.68 o 
 -16   2   1       13.76       12.38      2.26 o 
 -14   2   1      939.21      970.91     35.96 o 
 -12   2   1     1244.28     1180.07     35.86 o 
 -10   2   1       69.17       57.53      3.92 o 
  -8   2   1       63.84       56.52      2.93 o 
  -6   2   1       49.02       39.96      1.31 o 
  -4   2   1      355.62      335.07      9.54 o 
  -2   2   1     1985.07     1860.07     27.03 o 
   0   2   1     7309.57     7801.13    161.53 o 
   2   2   1     3721.62     4368.35     91.30 o 
   4   2   1     1981.89     2067.42     38.73 o 
   6   2   1     1649.09     1663.21     29.00 o 
   8   2   1      238.83      235.53      5.09 o 
  10   2   1       10.05       11.31      1.44 o 
  12   2   1      480.70      465.21     12.19 o 
  14   2   1       31.26       27.78      3.63 o 
  16   2   1       21.00       26.37      5.53 o 
 -17   3   1        2.46        1.45      1.72 o 
 -15   3   1       49.45       47.98      3.42 o 
 -13   3   1      406.98      395.31     11.15 o 
 -11   3   1      393.87      384.96      9.85 o 
  -9   3   1      178.81      172.10      3.37 o 
  -7   3   1      561.67      531.56      8.02 o 
  -5   3   1       67.56       70.61      1.92 o 
  -3   3   1     2267.03     2036.64     33.11 o 
  -1   3   1     2094.91     2186.92     33.80 o 
   1   3   1     2054.79     1932.59     39.74 o 
   3   3   1      264.06      269.77      7.36 o 
   5   3   1     1446.38     1512.95     29.82 o 
   7   3   1      145.09      151.65      4.10 o 
   9   3   1      399.92      368.36      7.53 o 
  11   3   1       18.00       17.59      1.39 o 
  13   3   1       35.94       40.41      4.10 o 
  15   3   1       28.70       34.29      4.78 o 
 -18   4   1        1.11        0.16      1.29 o 
 -16   4   1      110.01      123.31     11.48 o 
 -14   4   1      216.17      246.14      8.91 o 
 -12   4   1       63.10       61.21      4.42 o 
 -10   4   1       50.67       43.88      1.71 o 
  -8   4   1      671.35      676.28     10.58 o 
  -6   4   1       26.21       29.32      1.36 o 
  -4   4   1     4214.50     4445.27    101.10 o 
  -2   4   1     1913.89     1742.02     35.04 o 
   0   4   1       81.52       77.60      2.11 o 
   2   4   1       80.63       72.01      3.61 o 
   4   4   1      108.17      115.94      5.02 o 
   6   4   1      393.12      396.68      8.53 o 
   8   4   1      156.03      156.06      4.90 o 
  10   4   1      272.49      296.22      7.34 o 
  12   4   1      118.25      111.92      4.06 o 
  14   4   1        3.89        4.06      3.03 o 
  16   4   1       26.08       14.80      9.90 o 
 -17   5   1       46.36       63.75      5.52 o 
 -15   5   1       32.76       49.58      4.54 o 
 -13   5   1       30.61       38.17      3.40 o 
 -11   5   1       79.18       82.64      2.79 o 
  -9   5   1      260.14      263.32      5.23 o 
  -7   5   1       49.01       50.29      2.35 o 
  -5   5   1      499.46      469.29     10.75 o 
  -3   5   1      296.81      294.30      7.86 o 
  -1   5   1      484.75      489.01      9.17 o 
   1   5   1       16.17       17.07      3.84 o 
   3   5   1       19.88       20.21      8.76 o 
   5   5   1        1.11        2.12      1.17 o 
   7   5   1      313.77      337.01      8.50 o 
   9   5   1      393.14      383.31     10.19 o 
  11   5   1       14.94       11.98      2.37 o 
  13   5   1       86.01       99.12      6.05 o 
  15   5   1        2.65        2.33      3.21 o 
 -16   6   1       15.98       20.76      3.94 o 
 -14   6   1       19.21       25.23      3.79 o 
 -12   6   1       23.03       23.79      1.82 o 
 -10   6   1       71.21       68.80      2.70 o 
  -8   6   1       59.77       58.52      3.08 o 
  -6   6   1      152.17      143.96      4.49 o 
  -4   6   1      803.09      768.41     16.48 o 
  -2   6   1      486.74      436.11      8.54 o 
   0   6   1       25.42       28.43      1.58 o 
   2   6   1     1264.90     1209.33     26.85 o 
   4   6   1      682.64      678.42     16.58 o 
   6   6   1      127.53      114.95      3.94 o 
   8   6   1       69.23       68.12      3.04 o 
  10   6   1      291.06      288.27      6.79 o 
  12   6   1       18.48       21.82      1.75 o 
  14   6   1        0.25       -0.69      2.63 o 
 -15   7   1        1.77        1.71      1.93 o 
 -13   7   1       10.38        6.71      1.86 o 
 -11   7   1       12.87       14.40      1.71 o 
  -9   7   1       43.59       40.25      3.28 o 
  -7   7   1       83.04       82.93      3.83 o 
  -5   7   1      258.30      263.18      7.08 o 
  -3   7   1      212.74      240.74      6.18 o 
  -1   7   1      230.75      227.34      8.60 o 
   1   7   1      565.82      527.91     11.06 o 
   3   7   1       71.79       72.97      3.85 o 
   5   7   1       57.67       61.86      3.68 o 
   7   7   1      211.56      215.01      4.56 o 
   9   7   1       30.67       31.89      2.22 o 
  11   7   1       32.59       37.59      2.59 o 
  13   7   1        0.99       -1.92      3.15 o 
 -14   8   1        1.18        1.23      4.37 o 
 -12   8   1       13.15        5.99      2.47 o 
 -10   8   1       84.49       81.70      3.88 o 
  -8   8   1      128.56      134.23      4.82 o 
  -6   8   1       78.88       77.67      3.90 o 
  -4   8   1      118.51      118.89      4.34 o 
  -2   8   1      140.33      140.31     10.54 o 
   0   8   1       10.63       11.73      0.99 o 
   2   8   1      299.00      290.19      7.61 o 
   4   8   1      111.61      109.52      4.83 o 
   6   8   1       10.46        8.03      2.15 o 
   8   8   1        5.29        6.57      2.22 o 
  10   8   1       29.29       34.34      3.73 o 
  12   8   1        8.54       11.94      8.09 o 
 -11   9   1       21.33       22.64      3.29 o 
  -9   9   1       29.78       38.17      4.05 o 
  -7   9   1       21.84       22.76      2.78 o 
  -5   9   1       17.42       18.32      2.33 o 
  -3   9   1      118.11      126.29      6.79 o 
  -1   9   1       61.49       57.49      6.47 o 
   1   9   1       22.65       17.89      2.00 o 
   3   9   1       10.11        8.52      3.74 o 
   5   9   1       14.74       14.99      2.86 o 
   7   9   1        5.51        3.13      2.18 o 
   9   9   1       13.08       12.31      2.88 o 
  -8  10   1        5.52        5.82      2.32 o 
  -6  10   1       41.39       55.14      4.26 o 
  -4  10   1        2.98        1.19      2.64 o 
  -2  10   1       16.51        5.20      3.92 o 
   0  10   1        3.38       -0.01      1.66 o 
   2  10   1        3.10        2.82      3.28 o 
   4  10   1       25.15       19.73      7.36 o 
   6  10   1        6.85        5.79      2.32 o 
   8  10   1        5.31        6.62      4.83 o 
  -5  11   1        3.67        0.23      2.51 o 
  -3  11   1        0.20       -0.62      2.86 o 
  -1  11   1       22.82       13.06      9.09 o 
   1  11   1        5.16       -0.19      2.30 o 
   3  11   1        2.22        0.09      2.25 o 
 -20   0   2        0.01        3.81      6.01 o 
 -18   0   2       39.13       45.20      9.65 o 
 -16   0   2       37.43       49.52     13.82 o 
 -14   0   2      101.44      108.00     10.60 o 
 -12   0   2      309.86      248.33     40.50 o 
 -10   0   2      123.67      131.79      4.01 o 
  -8   0   2       61.58       45.54      2.87 o 
  -6   0   2     3082.38     2804.26     48.64 o 
  -4   0   2      313.93      276.27     10.90 o 
  -2   0   2    15798.16    16064.66    688.64 o 
   0   0   2    26504.30    32577.98   1310.26 o 
   2   0   2        1.54        2.69      2.16 o 
   4   0   2      370.47      381.93     10.04 o 
   6   0   2      395.75      393.41     13.66 o 
   8   0   2      490.32      601.31     19.38 o 
  10   0   2        6.67        7.07      2.31 o 
  12   0   2      207.43      188.59      6.67 o 
  14   0   2      154.31      134.99     14.18 o 
  16   0   2        8.47        8.66     11.95 o 
 -19   1   2        5.16        8.02      4.59 o 
 -17   1   2       17.26       19.28      6.15 o 
 -15   1   2       63.86       63.03      3.56 o 
 -13   1   2      841.71      831.86     16.74 o 
 -11   1   2       24.69       27.83      1.66 o 
  -9   1   2      699.80      625.98      8.85 o 
  -7   1   2      171.86      181.48      3.60 o 
  -5   1   2      174.07      107.99      5.97 o 
  -3   1   2      436.03      571.75     10.03 o 
  -1   1   2     6076.88     6678.03    204.54 o 
   1   1   2     6924.85     7515.25    158.73 o 
   3   1   2     5421.93     5576.05    113.45 o 
   5   1   2     8074.06     8956.80    235.40 o 
   7   1   2      227.46      232.43      7.62 o 
   9   1   2       13.43       12.01      1.64 o 
  11   1   2       84.71       80.99      5.90 o 
  13   1   2       79.00       90.49      3.07 o 
  15   1   2        1.35        0.84      1.14 o 
 -18   2   2       37.26       42.82      8.01 o 
 -16   2   2       89.21       80.43      6.29 o 
 -14   2   2      977.04     1000.98     25.57 o 
 -12   2   2      636.42      602.19     12.79 o 
 -10   2   2      217.35      190.33      4.93 o 
  -8   2   2     1747.93     1649.41     19.44 o 
  -6   2   2       10.62       10.19      0.86 o 
  -4   2   2     5991.16     5965.52     95.69 o 
  -2   2   2     2884.52     2927.65     79.00 o 
   0   2   2     4579.50     4842.08     94.97 o 
   2   2   2     1114.88     1290.49     30.13 o 
   4   2   2      574.93      672.06     14.29 o 
   6   2   2      635.86      678.60     17.88 o 
   8   2   2      326.38      328.80      7.76 o 
  10   2   2       49.13       51.54      2.63 o 
  12   2   2        3.84        1.97      1.13 o 
  14   2   2        0.97        0.71      0.62 o 
  16   2   2        1.38        1.04      2.29 o 
 -19   3   2        0.15       -2.17      3.56 o 
 -17   3   2       13.66        7.12      5.09 o 
 -15   3   2       81.96       83.45      3.73 o 
 -13   3   2      735.53      680.15     17.76 o 
 -11   3   2       83.52       81.24      4.06 o 
  -9   3   2      439.16      436.55      6.65 o 
  -7   3   2      156.11      116.55      5.44 o 
  -5   3   2     2969.41     3105.82     56.02 o 
  -3   3   2     2718.03     2628.07     52.36 o 
  -1   3   2       90.32       93.70      2.83 o 
   1   3   2     2392.97     2486.92     46.05 o 
   3   3   2       13.42       17.07      1.99 o 
   5   3   2       25.47       17.28      2.57 o 
   7   3   2      337.79      327.96      8.12 o 
   9   3   2       30.56       24.22      2.23 o 
  11   3   2       52.88       54.21      2.72 o 
  13   3   2       10.68        7.27      1.70 o 
  15   3   2        0.00       -0.26      2.09 o 
 -18   4   2       21.65       26.17      3.85 o 
 -16   4   2        2.51        0.55      1.50 o 
 -14   4   2       58.61       65.91      4.19 o 
 -12   4   2      104.11       90.73      4.44 o 
 -10   4   2       85.28       82.76      2.43 o 
  -8   4   2      473.02      458.90      6.98 o 
  -6   4   2       27.76       29.12      2.05 o 
  -4   4   2     3067.32     3032.37     45.92 o 
  -2   4   2      125.08      115.63      3.70 o 
   0   4   2     1515.29     1517.00     24.01 o 
   2   4   2      584.74      607.97     12.67 o 
   4   4   2      757.10      769.39     16.00 o 
   6   4   2       42.02       40.60      3.13 o 
   8   4   2      133.94      132.35      5.39 o 
  10   4   2       45.29       48.47      2.78 o 
  12   4   2        7.37        5.44      2.05 o 
  14   4   2        2.56        0.96      2.31 o 
 -17   5   2        8.67        5.38      3.55 o 
 -15   5   2       54.06       60.68      4.16 o 
 -13   5   2       14.16       12.42      1.01 o 
 -11   5   2       26.52       30.34      2.27 o 
  -9   5   2      282.91      268.36      5.33 o 
  -7   5   2       64.62       53.33      3.03 o 
  -5   5   2     1009.66      994.55     18.82 o 
  -3   5   2      642.81      594.26     10.75 o 
  -1   5   2      264.90      229.26      5.12 o 
   1   5   2       33.54       32.92      1.45 o 
   3   5   2       63.53       67.96      4.88 o 
   5   5   2      269.54      253.54      9.42 o 
   7   5   2      108.27       97.43      5.61 o 
   9   5   2       90.08       87.75      4.48 o 
  11   5   2        1.48        0.85      1.71 o 
  13   5   2       15.18       13.72      3.83 o 
 -16   6   2       25.93       35.44      4.93 o 
 -14   6   2       72.98       83.11      5.45 o 
 -12   6   2        8.03        9.74      1.61 o 
 -10   6   2       90.19       82.39      3.53 o 
  -8   6   2       23.52       20.82      2.32 o 
  -6   6   2      219.58      217.30      6.39 o 
  -4   6   2      189.66      178.16      5.67 o 
  -2   6   2      137.05      125.78      3.85 o 
   0   6   2      198.73      209.63      5.14 o 
   2   6   2      195.11      194.18      4.40 o 
   4   6   2      307.38      321.54     11.76 o 
   6   6   2      280.43      271.90      8.96 o 
   8   6   2      200.77      191.66      6.00 o 
  10   6   2       92.52       90.78      4.64 o 
  12   6   2        0.71        1.61      1.80 o 
 -15   7   2       10.99        8.46      2.86 o 
 -13   7   2       13.24       12.26      1.51 o 
 -11   7   2        6.42        5.14      1.64 o 
  -9   7   2       68.58       68.53      3.87 o 
  -7   7   2       36.33       38.22      3.32 o 
  -5   7   2      257.13      284.52      8.68 o 
  -3   7   2       75.31       77.39      5.44 o 
  -1   7   2       66.78       67.81      2.79 o 
   1   7   2      246.93      265.18      8.86 o 
   3   7   2       70.90       65.40      4.40 o 
   5   7   2      183.80      180.20      4.29 o 
   7   7   2       41.07       44.33      3.06 o 
   9   7   2       40.65       45.03      3.59 o 
  11   7   2       14.86       15.21      2.02 o 
 -14   8   2        5.51        1.31      4.09 o 
 -12   8   2       43.26       47.84      3.24 o 
 -10   8   2      159.69      178.78      5.63 o 
  -8   8   2       49.52       55.48      3.33 o 
  -6   8   2       28.20       35.25      3.07 o 
  -4   8   2       49.77       59.60      5.37 o 
  -2   8   2      107.44      110.17      6.89 o 
   0   8   2      539.14      521.47     11.49 o 
   2   8   2      170.04      168.12      7.82 o 
   4   8   2       40.76       46.23      4.06 o 
   6   8   2       33.44       40.70      5.35 o 
   8   8   2        9.05       10.23      1.28 o 
  10   8   2       26.73       36.67      5.55 o 
 -11   9   2       44.48       50.46      3.83 o 
  -9   9   2       32.41       31.45      3.00 o 
  -7   9   2      144.39      158.43      6.39 o 
  -5   9   2        9.48        9.92      3.31 o 
  -3   9   2       16.98       19.27      4.35 o 
  -1   9   2       15.81       17.69      4.27 o 
   1   9   2        1.14       -0.01      0.73 o 
   3   9   2       50.50       61.82      3.84 o 
   5   9   2       25.38       35.39      4.19 o 
   7   9   2        2.32        2.78      2.87 o 
   9   9   2        2.31        3.49      2.60 o 
 -10  10   2        1.96        0.95      1.79 o 
  -8  10   2        0.64        0.67      1.56 o 
  -6  10   2       15.44        9.55      5.82 o 
  -4  10   2        0.76        0.10      2.06 o 
  -2  10   2       23.94       18.23     12.65 o 
   0  10   2       11.44        0.06      2.07 o 
   2  10   2        0.00        0.33      1.41 o 
   4  10   2       25.76       28.71     10.33 o 
   6  10   2       18.32       19.24      5.40 o 
  -5  11   2        4.95        0.44      2.77 o 
  -3  11   2        1.59        0.00      2.01 o 
  -1  11   2        0.31        0.21      2.65 o 
   1  11   2        1.46        0.06      2.38 o 
 -20   0   3        2.48        7.10      6.74 o 
 -18   0   3        7.69        7.43      6.18 o 
 -16   0   3        5.30        4.41      4.99 o 
 -14   0   3      286.18      322.78     17.81 o 
 -12   0   3      117.23      108.27      2.69 o 
 -10   0   3       84.77       86.23      8.91 o 
  -8   0   3     3174.15     3223.03     58.26 o 
  -6   0   3      593.33      601.24     50.82 o 
  -4   0   3      654.37      744.23     49.72 o 
  -2   0   3      500.22      586.14     31.87 o 
   0   0   3     2000.06     2442.50    110.82 o 
   2   0   3      732.39      764.10     19.70 o 
   4   0   3     2348.99     2574.65     72.50 o 
   6   0   3       55.46       78.84      5.81 o 
   8   0   3      152.82      144.13      7.32 o 
  10   0   3       64.42       61.36      5.52 o 
  12   0   3       37.47       31.18      3.35 o 
  14   0   3       16.43        5.22      4.23 o 
 -19   1   3       25.54       30.91      6.17 o 
 -17   1   3      243.56      313.47     16.23 o 
 -15   1   3       29.18       26.04      2.17 o 
 -13   1   3       15.84       13.03      1.26 o 
 -11   1   3      416.05      378.63      6.89 o 
  -9   1   3     1775.50     1788.68     30.96 o 
  -7   1   3      857.52      796.84      9.36 o 
  -5   1   3      138.24      118.39      2.85 o 
  -3   1   3      486.34      540.10     19.99 o 
  -1   1   3      248.25      177.88      6.40 o 
   1   1   3       23.41       39.65      3.22 o 
   3   1   3     1585.54     1900.50     36.29 o 
   5   1   3     1542.73     1736.87     33.89 o 
   7   1   3      378.81      413.50      9.85 o 
   9   1   3        2.28        3.14      1.58 o 
  11   1   3       16.30       19.32      2.33 o 
  13   1   3       42.23       43.93      2.61 o 
  15   1   3       21.58       23.02      5.44 o 
 -20   2   3        1.85        2.39      4.79 o 
 -18   2   3       26.41       22.46      3.69 o 
 -16   2   3      112.41      120.46      6.63 o 
 -14   2   3      457.51      446.63     13.99 o 
 -12   2   3      215.34      199.92      4.20 o 
 -10   2   3      308.85      323.03      7.46 o 
  -8   2   3      538.08      570.15     24.39 o 
  -6   2   3     1054.66     1080.37     23.97 o 
  -4   2   3       46.86       38.06      2.23 o 
  -2   2   3      949.55      948.94     18.14 o 
   0   2   3     3021.97     3438.33     67.16 o 
   2   2   3     1040.24     1158.10     23.17 o 
   4   2   3     2459.14     2645.98     53.66 o 
   6   2   3      469.89      500.53     12.68 o 
   8   2   3        2.02        1.08      1.55 o 
  10   2   3       89.85       90.58      4.25 o 
  12   2   3       24.58       18.68      4.00 o 
  14   2   3        3.81        3.74      2.03 o 
 -19   3   3       17.82       20.04      3.95 o 
 -17   3   3       18.00       19.22      5.46 o 
 -15   3   3      124.40      132.22      5.90 o 
 -13   3   3      240.84      244.46      6.67 o 
 -11   3   3      131.12      124.83      2.54 o 
  -9   3   3     1740.78     1664.28     25.90 o 
  -7   3   3      434.38      442.26      6.62 o 
  -5   3   3     1383.84     1412.18     18.67 o 
  -3   3   3     3794.14     3939.32     86.82 o 
  -1   3   3     2690.09     2729.09     52.94 o 
   1   3   3     1238.41     1222.40     25.09 o 
   3   3   3      577.77      564.69     11.98 o 
   5   3   3       86.72       74.02      3.83 o 
   7   3   3       29.36       31.89      2.98 o 
   9   3   3       51.02       49.63      4.00 o 
  11   3   3        9.55       10.58      3.24 o 
  13   3   3        3.49        2.81      1.48 o 
 -18   4   3       20.40       25.87      4.00 o 
 -16   4   3       44.90       57.31      3.47 o 
 -14   4   3       45.69       49.92      3.44 o 
 -12   4   3      238.89      234.84      4.28 o 
 -10   4   3      294.34      298.14      5.16 o 
  -8   4   3      295.48      286.23      6.04 o 
  -6   4   3     1912.25     2033.44     30.61 o 
  -4   4   3     3256.51     3423.26     66.91 o 
  -2   4   3     3073.20     3094.20     53.95 o 
   0   4   3      462.44      431.41     10.40 o 
   2   4   3       92.92      100.01      4.33 o 
   4   4   3      304.89      304.55      8.54 o 
   6   4   3       60.66       63.30      4.33 o 
   8   4   3       19.14       18.16      2.88 o 
  10   4   3        6.67        8.53      2.73 o 
  12   4   3       10.70        7.70      2.08 o 
  14   4   3        3.70        2.05      2.39 o 
 -17   5   3       10.11        6.08      4.36 o 
 -15   5   3       55.25       61.22      4.35 o 
 -13   5   3      364.24      369.19     12.79 o 
 -11   5   3      267.26      278.58      6.35 o 
  -9   5   3       92.49       86.64      2.61 o 
  -7   5   3      119.43      117.30      3.47 o 
  -5   5   3       73.99       73.43      2.29 o 
  -3   5   3      639.54      653.85     13.92 o 
  -1   5   3      191.70      172.45      4.17 o 
   1   5   3      426.75      402.46     10.00 o 
   3   5   3      123.83      114.18      5.78 o 
   5   5   3       27.26       27.15      3.42 o 
   7   5   3      185.93      193.72      7.52 o 
   9   5   3       36.55       26.78      3.05 o 
  11   5   3        6.28        4.49      2.24 o 
  13   5   3       10.62       10.25      3.72 o 
 -16   6   3       44.97       62.79      5.72 o 
 -14   6   3       29.26       23.85      2.06 o 
 -12   6   3       49.68       56.38      4.28 o 
 -10   6   3       63.47       69.79      3.23 o 
  -8   6   3       77.42       69.96      2.82 o 
  -6   6   3       66.16       64.42      2.15 o 
  -4   6   3      117.05      117.28      4.19 o 
  -2   6   3      786.28      724.69     16.75 o 
   0   6   3      244.55      248.79      5.94 o 
   2   6   3       60.68       60.89      6.00 o 
   4   6   3       33.04       40.79      5.07 o 
   6   6   3       75.59       75.51      6.78 o 
   8   6   3       16.00       18.12      2.88 o 
  10   6   3        4.88        2.49      1.78 o 
  12   6   3       10.00        6.91      5.94 o 
 -15   7   3       22.52       17.42      7.36 o 
 -13   7   3        1.00        1.24      1.34 o 
 -11   7   3       42.87       38.54      3.24 o 
  -9   7   3        0.69        0.34      1.42 o 
  -7   7   3       11.05        9.74      2.49 o 
  -5   7   3       16.89       12.93      1.29 o 
  -3   7   3       93.96       94.98      4.79 o 
  -1   7   3       84.12       87.38      3.81 o 
   1   7   3      328.17      310.37      7.38 o 
   3   7   3      117.72      122.52      4.63 o 
   5   7   3      216.27      214.21      8.85 o 
   7   7   3       79.45       82.26      3.51 o 
   9   7   3       24.68       30.58      6.24 o 
  11   7   3        9.23        6.47      3.19 o 
 -14   8   3        1.46        0.51      2.27 o 
 -12   8   3       31.46       34.91      2.85 o 
 -10   8   3       88.66       91.19      4.59 o 
  -8   8   3      154.89      158.57      6.32 o 
  -6   8   3       26.72       24.60      6.24 o 
  -4   8   3        2.80        2.66      2.75 o 
  -2   8   3       11.90       12.04      6.58 o 
   0   8   3       69.63       85.53     10.86 o 
   2   8   3      117.61      125.64     12.32 o 
   4   8   3        7.03        8.23      2.82 o 
   6   8   3        9.22       10.69      1.18 o 
   8   8   3        2.03        3.68      2.95 o 
 -13   9   3        8.91        3.75      2.71 o 
 -11   9   3       17.43       13.52      3.89 o 
  -9   9   3       95.18      123.24      5.41 o 
  -7   9   3       51.29       60.40      7.70 o 
  -5   9   3        8.02        2.90      3.07 o 
  -3   9   3        0.81        1.82      3.48 o 
  -1   9   3       44.43       38.10      2.33 o 
   1   9   3       26.68       18.87      4.51 o 
   3   9   3        5.02        3.77      2.49 o 
   5   9   3       16.13       16.25      3.69 o 
   7   9   3       17.79       21.40      4.45 o 
 -10  10   3        2.77        4.00      2.53 o 
  -8  10   3       17.03       17.67      7.96 o 
  -6  10   3       16.07        4.91      5.36 o 
  -4  10   3        7.50        1.84      3.52 o 
  -2  10   3        0.41        0.06      2.19 o 
   0  10   3        2.29       -0.12      2.30 o 
   2  10   3       51.63       61.55     12.49 o 
   4  10   3        9.49        6.26      3.36 o 
  -5  11   3        9.74        3.62      3.82 o 
  -3  11   3        5.50       -0.04      2.82 o 
  -1  11   3        3.29        0.02      2.65 o 
 -20   0   4       22.48       40.03      9.29 o 
 -18   0   4       54.31       66.48     10.25 o 
 -16   0   4        0.13       -1.69      4.25 o 
 -14   0   4      160.18      136.42      8.38 o 
 -12   0   4       73.22       69.67      3.64 o 
 -10   0   4     1566.98     1725.52     32.27 o 
  -8   0   4        8.65       25.13      9.51 o 
  -6   0   4     1780.25     1676.15     61.92 o 
  -4   0   4     9494.90    10141.67    779.06 o 
  -2   0   4      351.80      304.12     10.81 o 
   0   0   4       63.15       58.25      5.06 o 
   2   0   4        0.12        0.44      2.03 o 
   4   0   4      836.31      902.85     28.04 o 
   6   0   4      569.24      645.35     20.35 o 
   8   0   4        1.34        0.78      2.81 o 
  10   0   4       53.35       67.43     10.11 o 
  12   0   4       32.81       30.87      3.72 o 
  14   0   4       10.81        3.41      2.42 o 
 -21   1   4        2.77        4.20      4.27 o 
 -19   1   4       22.11       23.94      5.59 o 
 -17   1   4      138.11      163.79      9.77 o 
 -15   1   4       53.64       53.12      2.29 o 
 -13   1   4       16.85       15.90      1.30 o 
 -11   1   4      349.97      392.82      6.86 o 
  -9   1   4     3298.84     3536.23     48.44 o 
  -7   1   4     4623.27     4800.81     72.55 o 
  -5   1   4       60.81       68.46      3.79 o 
  -3   1   4      567.96      573.47     12.26 o 
  -1   1   4     1854.77     2067.56     39.70 o 
   1   1   4      398.27      370.13      9.36 o 
   3   1   4     2187.95     2331.47     47.83 o 
   5   1   4      747.53      822.47     18.40 o 
   7   1   4       55.47       54.88      4.23 o 
   9   1   4       59.52       64.48      4.58 o 
  11   1   4       16.92       12.94      2.90 o 
  13   1   4        5.47        1.35      2.12 o 
 -20   2   4       15.64       25.33      7.34 o 
 -18   2   4      104.65      102.86     15.29 o 
 -16   2   4       89.99       84.86      5.49 o 
 -14   2   4      292.88      298.64      6.28 o 
 -12   2   4      144.75      149.35      4.97 o 
 -10   2   4      934.53      936.91     13.59 o 
  -8   2   4      512.68      559.68      7.87 o 
  -6   2   4      757.51      748.40     14.70 o 
  -4   2   4      164.62      161.98      5.36 o 
  -2   2   4     1245.47     1227.86     40.07 o 
   0   2   4     1836.31     2003.68     39.70 o 
   2   2   4      108.85      116.67      5.24 o 
   4   2   4      346.16      391.35     11.50 o 
   6   2   4      368.02      376.71     11.15 o 
   8   2   4        4.67        8.11      2.90 o 
  10   2   4        0.39        0.23      1.43 o 
  12   2   4       24.28       23.60      2.55 o 
 -19   3   4        7.33        5.17      2.74 o 
 -17   3   4       54.28       55.11      4.35 o 
 -15   3   4        9.65        8.31      2.20 o 
 -13   3   4       36.31       41.77      2.53 o 
 -11   3   4      134.99      131.50      2.77 o 
  -9   3   4      876.63      893.88     18.08 o 
  -7   3   4       71.53       65.88      3.78 o 
  -5   3   4      310.62      306.16      7.81 o 
  -3   3   4      264.12      279.06      7.23 o 
  -1   3   4     2630.69     2870.03     59.96 o 
   1   3   4     1563.80     1523.63     31.42 o 
   3   3   4      621.39      641.28     14.73 o 
   5   3   4       31.70       35.94      4.26 o 
   7   3   4      158.50      147.93      6.52 o 
   9   3   4       39.32       31.75      3.20 o 
  11   3   4        3.18        2.88      1.97 o 
  13   3   4        2.06        1.53      1.73 o 
 -20   4   4        1.14        2.36      3.51 o 
 -18   4   4       13.33        6.63      4.12 o 
 -16   4   4      109.13      132.67      6.97 o 
 -14   4   4      248.58      247.58      7.51 o 
 -12   4   4      453.49      401.21      9.28 o 
 -10   4   4      128.27      120.89      3.21 o 
  -8   4   4       72.27       77.25      2.63 o 
  -6   4   4      214.60      197.58      4.10 o 
  -4   4   4     1115.30     1169.24     26.71 o 
  -2   4   4       84.34       74.92      4.12 o 
   0   4   4      272.16      234.77      9.55 o 
   2   4   4       44.50       42.03      4.15 o 
   4   4   4       36.49       34.16      3.71 o 
   6   4   4       73.80       76.66      5.93 o 
   8   4   4        8.17        7.14      2.71 o 
  10   4   4       34.24       39.87      4.09 o 
  12   4   4        6.84        6.16      2.02 o 
 -19   5   4       15.85       10.14      6.63 o 
 -17   5   4       22.09       30.56      3.49 o 
 -15   5   4       22.52       26.23      3.73 o 
 -13   5   4       49.31       45.22      2.12 o 
 -11   5   4       22.25       18.62      3.54 o 
  -9   5   4       61.39       59.73      2.52 o 
  -7   5   4       76.68       68.73      2.60 o 
  -5   5   4       59.53       63.00      4.13 o 
  -3   5   4      115.01      120.31      4.48 o 
  -1   5   4      289.05      281.87      8.49 o 
   1   5   4      407.81      404.13     11.81 o 
   3   5   4      232.91      225.48      8.75 o 
   5   5   4       22.87       29.65      4.05 o 
   7   5   4      183.38      183.20      7.84 o 
   9   5   4       72.81       86.18      5.03 o 
  11   5   4       17.25       10.62      4.02 o 
 -18   6   4        4.19        2.50      2.00 o 
 -16   6   4       52.65       56.64      7.87 o 
 -14   6   4      135.25      113.52      9.69 o 
 -12   6   4      235.94      238.72      7.68 o 
 -10   6   4       91.91       93.85      3.25 o 
  -8   6   4       34.49       35.19      3.61 o 
  -6   6   4       10.21       11.04      1.79 o 
  -4   6   4      384.04      362.13      9.14 o 
  -2   6   4      261.92      277.89      7.15 o 
   0   6   4      250.94      265.79      6.89 o 
   2   6   4      466.15      505.29     14.31 o 
   4   6   4      159.95      158.08      8.26 o 
   6   6   4       10.23        6.52      3.05 o 
   8   6   4       26.82       25.17      3.58 o 
  10   6   4        4.24        2.38      1.98 o 
 -17   7   4       35.84       53.18      6.23 o 
 -15   7   4        5.78        1.21      2.68 o 
 -13   7   4       12.58       11.44      2.90 o 
 -11   7   4       22.60       25.35      3.29 o 
  -9   7   4        5.21        3.99      1.36 o 
  -7   7   4        9.32        8.91      1.73 o 
  -5   7   4      179.15      176.95      4.33 o 
  -3   7   4       24.88       26.56      2.51 o 
  -1   7   4       92.50      107.36      4.95 o 
   1   7   4      169.65      195.33      6.54 o 
   3   7   4       39.22       50.70      5.94 o 
   5   7   4       67.68       65.92      8.24 o 
   7   7   4        3.40        3.72      3.91 o 
   9   7   4        6.12        3.68      1.90 o 
 -14   8   4        6.46        3.51      1.82 o 
 -12   8   4        0.96        1.85      1.62 o 
 -10   8   4       81.39       93.67      5.60 o 
  -8   8   4       36.64       50.10      5.67 o 
  -6   8   4       78.05       85.77      2.51 o 
  -4   8   4        8.98        5.77      2.76 o 
  -2   8   4      104.05      101.52      3.62 o 
   0   8   4       61.88       51.99      5.72 o 
   2   8   4       24.88       22.04      3.31 o 
   4   8   4        0.71        0.27      0.72 o 
   6   8   4       22.10       27.97      6.62 o 
   8   8   4        7.84        3.66      6.03 o 
 -13   9   4       12.69        5.49      2.79 o 
 -11   9   4       21.78       13.03      5.05 o 
  -9   9   4       59.18       64.51      6.80 o 
  -7   9   4      161.19      186.31      9.82 o 
  -5   9   4       38.26       35.09      7.12 o 
  -3   9   4        5.56        2.63      4.50 o 
  -1   9   4        3.30        2.52      5.71 o 
   1   9   4       36.62       30.87     24.21 o 
   3   9   4       61.18       70.77      6.28 o 
   5   9   4        6.78        3.45      5.15 o 
 -10  10   4        8.68        4.43      3.03 o 
  -8  10   4        7.03        3.58      3.56 o 
  -6  10   4       13.43        7.83      6.20 o 
  -4  10   4        0.43       -0.08      2.45 o 
  -2  10   4        4.41       -0.02      1.91 o 
   0  10   4        9.31        0.04      2.31 o 
   2  10   4        1.67        1.46      2.10 o 
 -20   0   5        0.42       -0.53      4.12 o 
 -18   0   5        8.32        8.77      6.01 o 
 -16   0   5        0.92        0.75      0.75 o 
 -14   0   5       10.87       11.43      2.69 o 
 -12   0   5       87.65       82.88      4.55 o 
 -10   0   5      228.01      210.59      6.22 o 
  -8   0   5     6052.15     6704.73    191.42 o 
  -6   0   5      166.82      182.39     15.91 o 
  -4   0   5      451.41      441.89     39.80 o 
  -2   0   5     1249.42     1183.15     33.14 o 
   0   0   5      242.57      253.23     10.64 o 
   2   0   5      112.54      115.57      9.19 o 
   4   0   5      211.19      208.86     12.40 o 
   6   0   5       46.05       37.49      5.68 o 
   8   0   5       27.60       46.62      8.52 o 
  10   0   5        4.66        4.11      2.99 o 
  12   0   5        2.08        2.68      3.15 o 
 -21   1   5        9.41       15.34      5.25 o 
 -19   1   5        3.30        2.12      3.80 o 
 -17   1   5      156.36      151.77      9.33 o 
 -15   1   5       26.08       20.53      1.75 o 
 -13   1   5       94.53       97.38      2.90 o 
 -11   1   5       96.29       92.94      2.64 o 
  -9   1   5     4093.85     4352.68     67.57 o 
  -7   1   5      329.46      352.63     18.03 o 
  -5   1   5     1526.12     1467.23     37.77 o 
  -3   1   5      152.90      147.75      7.48 o 
  -1   1   5      851.73      910.69     19.76 o 
   1   1   5       94.24      106.05      5.50 o 
   3   1   5      112.79      112.50      6.11 o 
   5   1   5     1004.95     1118.40     25.56 o 
   7   1   5      131.16      144.90      6.25 o 
   9   1   5       17.66       15.33      3.08 o 
  11   1   5        3.61        0.93      1.96 o 
 -20   2   5       33.36       57.90      8.68 o 
 -18   2   5      111.26      103.83     14.40 o 
 -16   2   5      187.40      192.61      7.96 o 
 -14   2   5      262.36      263.31      7.24 o 
 -12   2   5      109.23      110.18      5.28 o 
 -10   2   5      467.66      475.01      7.82 o 
  -8   2   5      112.30      117.24      3.91 o 
  -6   2   5       37.11       41.04      2.66 o 
  -4   2   5     1076.82     1058.11     40.51 o 
  -2   2   5      407.92      441.87     11.31 o 
   0   2   5      320.62      322.77      9.13 o 
   2   2   5      409.89      438.77     11.67 o 
   4   2   5      396.60      384.57     11.68 o 
   6   2   5       18.57       22.68      3.50 o 
   8   2   5      126.87      122.15      6.27 o 
  10   2   5        4.87        4.14      2.13 o 
  12   2   5        5.04        2.68      1.94 o 
 -21   3   5       25.85       44.47      6.83 o 
 -19   3   5        4.80        1.25      1.82 o 
 -17   3   5       16.04        9.29      3.17 o 
 -15   3   5      243.71      238.94      5.55 o 
 -13   3   5      207.84      211.32      6.30 o 
 -11   3   5      158.08      142.80      3.77 o 
  -9   3   5      101.57      103.87      3.20 o 
  -7   3   5      412.98      393.04      7.18 o 
  -5   3   5      188.35      198.72      5.98 o 
  -3   3   5      332.67      298.05      9.55 o 
  -1   3   5       25.42       33.70      3.88 o 
   1   3   5      264.62      273.90     11.07 o 
   3   3   5      152.57      152.98      6.99 o 
   5   3   5      102.22       91.25      5.68 o 
   7   3   5        5.40        5.88      2.66 o 
   9   3   5        8.17        3.50      2.43 o 
  11   3   5       27.06       32.71      4.79 o 
 -20   4   5        3.15        0.69      1.52 o 
 -18   4   5       24.82       34.86      7.08 o 
 -16   4   5        0.45       -0.18      1.33 o 
 -14   4   5      284.31      282.00     13.26 o 
 -12   4   5      124.55      136.21      3.97 o 
 -10   4   5       70.17       72.93      2.88 o 
  -8   4   5       66.49       65.31      2.74 o 
  -6   4   5       33.57       34.14      3.03 o 
  -4   4   5      106.63       87.26      3.68 o 
  -2   4   5        8.05        8.42      2.93 o 
   0   4   5      516.62      516.35     14.31 o 
   2   4   5      144.85      137.78      8.00 o 
   4   4   5       65.85       68.85      5.27 o 
   6   4   5       99.88       97.87      5.56 o 
   8   4   5       41.18       42.42      4.53 o 
  10   4   5       12.01        6.10      3.31 o 
 -19   5   5        5.27        3.43      2.26 o 
 -17   5   5       10.03       13.57      3.12 o 
 -15   5   5      224.47      221.14      6.25 o 
 -13   5   5      852.71      922.98     20.23 o 
 -11   5   5      227.13      218.65      5.48 o 
  -9   5   5       93.64       90.63      3.35 o 
  -7   5   5       13.18       12.99      2.02 o 
  -5   5   5      172.11      180.18      5.62 o 
  -3   5   5      115.92      113.33      5.36 o 
  -1   5   5      593.94      604.81     17.63 o 
   1   5   5      818.66      833.14     22.49 o 
   3   5   5      409.22      387.42     12.26 o 
   5   5   5        4.59        3.62      3.29 o 
   7   5   5        7.07        5.32      3.14 o 
   9   5   5        1.83        3.99      2.66 o 
 -18   6   5       20.23       36.48      7.14 o 
 -16   6   5        0.59        1.74      2.53 o 
 -14   6   5       11.73       12.38      1.64 o 
 -12   6   5        3.04        6.02      1.63 o 
 -10   6   5        2.35        2.27      1.14 o 
  -8   6   5       26.51       23.65      2.11 o 
  -6   6   5       77.05       69.86      3.99 o 
  -4   6   5       13.33       16.44      2.47 o 
  -2   6   5      155.73      162.40      5.68 o 
   0   6   5       26.96       20.79      4.22 o 
   2   6   5      140.43      149.58      8.16 o 
   4   6   5        6.59        8.56      3.68 o 
   6   6   5       58.72       63.67      6.21 o 
   8   6   5        4.81        3.30      3.92 o 
 -17   7   5        5.66        0.95      2.45 o 
 -15   7   5        7.04        2.83      1.47 o 
 -13   7   5       21.01       22.23      2.29 o 
 -11   7   5       22.33       21.99      2.10 o 
  -9   7   5       27.32       30.12      3.08 o 
  -7   7   5       88.19      103.59      3.63 o 
  -5   7   5      168.32      169.19      6.81 o 
  -3   7   5      108.56       98.07      5.77 o 
  -1   7   5       69.79       72.40      3.74 o 
   1   7   5        0.35       -0.07      1.17 o 
   3   7   5       75.48       88.90      6.50 o 
   5   7   5       32.40       26.39      5.71 o 
   7   7   5        4.96        5.32      4.00 o 
 -14   8   5       10.23       12.87      4.78 o 
 -12   8   5        7.96        5.51      3.07 o 
 -10   8   5       26.62       23.57      4.41 o 
  -8   8   5       24.11       23.34      2.78 o 
  -6   8   5       47.44       49.20      2.45 o 
  -4   8   5       15.85       14.13      2.18 o 
  -2   8   5       18.08       21.45      2.34 o 
   0   8   5       20.81       21.76      3.10 o 
   2   8   5        0.37        0.92      1.13 o 
   4   8   5       22.71       15.49      7.74 o 
   6   8   5       10.15       13.38      5.63 o 
 -13   9   5       13.73       15.97      5.22 o 
 -11   9   5        4.14        1.00      2.59 o 
  -9   9   5       67.96       83.44      7.74 o 
  -7   9   5      108.78      127.75     11.09 o 
  -5   9   5        6.22        4.02      1.45 o 
  -3   9   5        4.66        1.34      1.17 o 
  -1   9   5       13.12       12.42      4.96 o 
   1   9   5       13.31       13.01      5.74 o 
   3   9   5       12.77       14.92      6.08 o 
 -10  10   5       11.98        8.68      6.33 o 
  -8  10   5       11.65       12.11      6.60 o 
  -6  10   5        7.46        3.24      3.89 o 
  -4  10   5        2.52       -0.01      2.90 o 
  -2  10   5        0.83       -0.36      4.02 o 
   0  10   5        3.24        2.20      2.15 o 
 -22   0   6        0.28        0.74      4.48 o 
 -20   0   6       15.15       19.46      7.29 o 
 -18   0   6        3.60        4.04      1.17 o 
 -16   0   6       51.09       52.58      3.24 o 
 -14   0   6      165.42      166.53      6.29 o 
 -12   0   6       44.00       31.72      2.65 o 
 -10   0   6      179.04      159.64     12.30 o 
  -8   0   6       21.15       34.27      8.31 o 
  -6   0   6     1696.46     1731.52    113.95 o 
  -4   0   6      507.54      532.62     20.25 o 
  -2   0   6      489.40      564.48     19.21 o 
   0   0   6      179.39      188.60     10.33 o 
   2   0   6      289.96      297.85     13.86 o 
   4   0   6      242.57      288.88     14.58 o 
   6   0   6       50.13       60.32      7.93 o 
   8   0   6        0.03        1.57      3.58 o 
  10   0   6        2.28        1.62      2.74 o 
 -21   1   6        2.80        4.64      4.00 o 
 -19   1   6        1.09        0.42      0.65 o 
 -17   1   6      245.88      231.84     12.81 o 
 -15   1   6        8.89        6.33      1.45 o 
 -13   1   6      220.12      195.08      5.17 o 
 -11   1   6      337.11      331.77      6.44 o 
  -9   1   6      162.91      147.98      4.59 o 
  -7   1   6     1034.38     1014.66     22.82 o 
  -5   1   6      251.31      238.42      8.11 o 
  -3   1   6      465.42      425.85     13.24 o 
  -1   1   6       29.04       32.99      4.31 o 
   1   1   6      186.76      198.36      8.04 o 
   3   1   6      527.13      576.17     16.01 o 
   5   1   6       81.19       88.80      6.24 o 
   7   1   6       12.36        9.20      3.69 o 
   9   1   6        2.97        2.99      2.27 o 
  11   1   6        1.07        0.09      1.57 o 
 -20   2   6       39.70       37.36      7.93 o 
 -18   2   6       80.54       83.62      4.41 o 
 -16   2   6       81.83       83.50      4.86 o 
 -14   2   6      368.57      355.97      6.83 o 
 -12   2   6      300.03      294.24      6.64 o 
 -10   2   6       52.63       54.04      3.04 o 
  -8   2   6     1128.06     1089.13     17.80 o 
  -6   2   6      698.89      689.41     15.35 o 
  -4   2   6      556.32      543.66     15.11 o 
  -2   2   6       77.64       77.90      5.15 o 
   0   2   6       17.30       25.67      4.73 o 
   2   2   6      254.14      267.46     12.75 o 
   4   2   6      732.97      797.07     31.91 o 
   6   2   6      109.07      111.97      7.31 o 
   8   2   6       19.77       20.29      3.87 o 
  10   2   6        0.67        0.60      2.02 o 
 -21   3   6       18.53       29.78      6.54 o 
 -19   3   6       27.36       32.42      3.77 o 
 -17   3   6       21.76       19.19      2.78 o 
 -15   3   6        5.08        4.97      1.00 o 
 -13   3   6      103.00       95.72      6.11 o 
 -11   3   6     1406.81     1409.24     26.73 o 
  -9   3   6      386.26      382.24      7.79 o 
  -7   3   6      958.27      917.59     22.02 o 
  -5   3   6      231.93      230.98      8.46 o 
  -3   3   6      161.73      150.60      6.68 o 
  -1   3   6      269.11      302.45     13.19 o 
   1   3   6      130.23      144.25     10.18 o 
   3   3   6      335.28      333.56     16.39 o 
   5   3   6       12.29        7.52      3.34 o 
   7   3   6       62.84       58.58      5.70 o 
   9   3   6       10.10        6.32      3.95 o 
 -20   4   6       10.98        9.99      3.11 o 
 -18   4   6        4.56        1.74      1.55 o 
 -16   4   6      168.63      175.75      7.91 o 
 -14   4   6       79.31       72.80      3.42 o 
 -12   4   6      506.68      484.96     14.93 o 
 -10   4   6      936.66      917.57     16.84 o 
  -8   4   6       71.66       74.71      4.13 o 
  -6   4   6       75.91       91.13      5.59 o 
  -4   4   6      432.75      453.11     14.47 o 
  -2   4   6       75.58       71.90      7.49 o 
   0   4   6      222.64      233.80      9.93 o 
   2   4   6       26.19       19.01      4.16 o 
   4   4   6       56.91       53.01      5.30 o 
   6   4   6        3.69        2.85      2.96 o 
   8   4   6       28.29       14.65      6.78 o 
 -19   5   6        6.50        4.04      2.48 o 
 -17   5   6       21.07       27.95      2.90 o 
 -15   5   6       23.23       19.59      2.37 o 
 -13   5   6       87.86       80.63      3.16 o 
 -11   5   6      310.44      297.85      8.98 o 
  -9   5   6      332.60      343.11      7.82 o 
  -7   5   6       11.41       15.21      2.90 o 
  -5   5   6       14.49       13.84      3.11 o 
  -3   5   6      187.92      214.77     10.26 o 
  -1   5   6      178.21      200.08      9.04 o 
   1   5   6      515.96      501.19     15.71 o 
   3   5   6      161.33      157.10      8.83 o 
   5   5   6        8.46        7.57      3.28 o 
   7   5   6       32.00       36.59      4.88 o 
   9   5   6       13.66        5.19      3.91 o 
 -18   6   6        3.69        3.83      3.09 o 
 -16   6   6        6.30        4.05      1.48 o 
 -14   6   6       62.86       65.60      4.18 o 
 -12   6   6       72.08       73.14      3.18 o 
 -10   6   6       85.82       83.68      3.79 o 
  -8   6   6       21.16       20.40      2.46 o 
  -6   6   6      174.83      183.23      6.32 o 
  -4   6   6        0.97        1.06      1.94 o 
  -2   6   6       34.16       37.27      3.39 o 
   0   6   6       42.12       45.69      5.94 o 
   2   6   6      239.32      248.65     10.83 o 
   4   6   6       21.43       25.55      4.47 o 
   6   6   6        2.32        1.54      3.45 o 
   8   6   6       37.90       38.28      5.69 o 
 -17   7   6       11.24        6.01      5.06 o 
 -15   7   6        9.22        2.38      1.82 o 
 -13   7   6        8.42        5.67      2.67 o 
 -11   7   6       27.26       30.02      2.47 o 
  -9   7   6       37.30       33.97      2.51 o 
  -7   7   6      161.84      157.72      5.72 o 
  -5   7   6       42.64       31.92      3.32 o 
  -3   7   6       12.63       17.25      2.57 o 
  -1   7   6        0.48        1.98      2.42 o 
   1   7   6       28.98       32.11      5.04 o 
   3   7   6      130.92      156.32      8.68 o 
   5   7   6        3.49        1.99      2.89 o 
 -14   8   6       20.93       28.61      6.28 o 
 -12   8   6       20.79       23.89      5.22 o 
 -10   8   6        7.55        6.39      1.65 o 
  -8   8   6       18.15       26.38      2.63 o 
  -6   8   6       23.49       30.36      5.62 o 
  -4   8   6       68.17       74.89      4.20 o 
  -2   8   6       13.37       12.80      2.37 o 
   0   8   6        4.61        4.24      2.00 o 
   2   8   6       41.96       51.27      8.94 o 
   4   8   6        1.27        3.58      4.28 o 
 -13   9   6        2.01        1.47      4.11 o 
 -11   9   6        4.64        1.80      3.12 o 
  -9   9   6       36.17       44.73      6.13 o 
  -7   9   6        5.52        2.56      1.62 o 
  -5   9   6        3.43        5.87      2.88 o 
  -3   9   6        1.20        1.13      2.00 o 
  -1   9   6       10.59        5.80      5.27 o 
   1   9   6        2.55        2.54      4.15 o 
  -8  10   6        1.11       -0.70      2.82 o 
  -6  10   6        3.49        3.75      5.78 o 
  -4  10   6       11.57        0.24      4.21 o 
  -2  10   6        9.12       -0.11      5.21 o 
 -22   0   7        7.40        8.84      6.08 o 
 -20   0   7       17.68       22.42      6.08 o 
 -18   0   7      136.03      165.49     19.85 o 
 -16   0   7        2.60        2.05      1.40 o 
 -14   0   7        1.46        5.76      2.27 o 
 -12   0   7       96.77      109.13     15.47 o 
 -10   0   7       42.41       42.44      5.46 o 
  -8   0   7      174.79      172.22      9.51 o 
  -6   0   7       86.63       53.30     10.36 o 
  -4   0   7       13.33        6.07      4.30 o 
  -2   0   7      276.39      273.75     25.51 o 
   0   0   7      689.66      738.09     27.60 o 
   2   0   7        2.60        3.69      4.57 o 
   4   0   7       61.97       65.83      9.86 o 
   6   0   7        0.01       -2.32      4.61 o 
   8   0   7       17.25       16.00      5.98 o 
 -21   1   7       53.59       77.68      5.41 o 
 -19   1   7       24.86       20.16      2.04 o 
 -17   1   7       33.06       29.63      2.10 o 
 -15   1   7       50.58       58.68      3.06 o 
 -13   1   7      120.25      125.54      4.71 o 
 -11   1   7       79.33       69.70      3.37 o 
  -9   1   7      220.84      228.38      6.16 o 
  -7   1   7      459.64      462.90     12.20 o 
  -5   1   7       94.28       85.01      5.98 o 
  -3   1   7      259.15      260.03      9.59 o 
  -1   1   7       10.09        9.92      4.46 o 
   1   1   7      307.15      317.77     11.93 o 
   3   1   7      813.87      945.90     26.22 o 
   5   1   7      319.08      379.58     12.81 o 
   7   1   7       33.00       41.48      4.69 o 
   9   1   7       20.28       10.09      4.13 o 
 -20   2   7        5.06        3.29      1.40 o 
 -18   2   7      111.54      114.84      6.53 o 
 -16   2   7       51.54       49.41      4.24 o 
 -14   2   7       59.05       58.63      2.96 o 
 -12   2   7      447.89      463.75     11.27 o 
 -10   2   7      425.65      421.75      9.42 o 
  -8   2   7       82.50       84.50      4.49 o 
  -6   2   7      199.59      195.99      8.41 o 
  -4   2   7        1.98        4.18      3.31 o 
  -2   2   7       14.98       18.18      4.19 o 
   0   2   7      504.57      507.91     17.15 o 
   2   2   7       24.24       36.11      6.21 o 
   4   2   7       97.39      100.72      6.70 o 
   6   2   7       28.60       24.19      4.25 o 
   8   2   7        6.08        4.40      3.12 o 
 -21   3   7       30.27       45.02      6.14 o 
 -19   3   7       14.69       16.04      3.58 o 
 -17   3   7       74.34       80.80      5.33 o 
 -15   3   7      142.85      128.46      6.78 o 
 -13   3   7      769.32      750.23     23.06 o 
 -11   3   7      598.46      587.98     23.42 o 
  -9   3   7      888.98      895.64     17.33 o 
  -7   3   7       65.92       69.36      4.66 o 
  -5   3   7      239.21      253.94     11.23 o 
  -3   3   7        8.80        7.47      3.43 o 
  -1   3   7       86.58       86.73      7.06 o 
   1   3   7      225.07      233.52     10.94 o 
   3   3   7       25.93       24.20      4.40 o 
   5   3   7       11.78       10.40      3.95 o 
   7   3   7        0.90       -1.30      3.10 o 
 -20   4   7       27.32       32.16      3.03 o 
 -18   4   7        8.86       10.40      2.41 o 
 -16   4   7       10.25       11.23      1.84 o 
 -14   4   7        0.19        0.76      1.16 o 
 -12   4   7      270.39      280.02      8.02 o 
 -10   4   7      902.23      910.42     17.69 o 
  -8   4   7      628.00      647.66     16.25 o 
  -6   4   7        2.23        5.89      2.52 o 
  -4   4   7       67.79       63.72      5.90 o 
  -2   4   7      115.02      116.74      7.53 o 
   0   4   7       52.85       56.47      5.91 o 
   2   4   7       25.58       21.12      4.35 o 
   4   4   7       13.65       14.94      4.46 o 
   6   4   7        0.26       -0.75      2.18 o 
   8   4   7        5.02        2.45      2.60 o 
 -19   5   7        2.89        3.69      2.02 o 
 -17   5   7       10.53       12.97      2.22 o 
 -15   5   7       74.26       70.60      4.06 o 
 -13   5   7       77.14       81.22      3.70 o 
 -11   5   7      139.47      134.19      4.71 o 
  -9   5   7      380.03      374.61      9.08 o 
  -7   5   7      269.70      257.32      9.97 o 
  -5   5   7      148.75      142.60      7.28 o 
  -3   5   7       33.76       47.44      5.47 o 
  -1   5   7       84.83       95.54      8.56 o 
   1   5   7      234.27      253.37     11.24 o 
   3   5   7       63.88       69.15      7.02 o 
   5   5   7        1.02        1.25      2.95 o 
   7   5   7        3.66        3.05      3.43 o 
 -18   6   7        1.28        1.97      2.27 o 
 -16   6   7        2.02        1.89      1.75 o 
 -14   6   7        7.88        5.95      1.94 o 
 -12   6   7       54.53       63.00      3.73 o 
 -10   6   7      169.22      174.24      5.82 o 
  -8   6   7       38.60       35.18      4.42 o 
  -6   6   7       21.11       15.37      3.07 o 
  -4   6   7       88.17      103.53      5.36 o 
  -2   6   7        1.35        1.35      2.71 o 
   0   6   7       12.90       10.00      3.99 o 
   2   6   7       46.91       47.15      5.89 o 
   4   6   7        7.87        6.84      4.12 o 
   6   6   7       20.33       13.06      6.03 o 
 -17   7   7        2.51       -1.16      1.85 o 
 -15   7   7       46.26       60.55      5.37 o 
 -13   7   7        0.16        1.15      1.67 o 
 -11   7   7       16.01       21.39      2.78 o 
  -9   7   7       10.74       11.97      2.91 o 
  -7   7   7       44.64       47.47      4.52 o 
  -5   7   7        8.55        7.47      2.53 o 
  -3   7   7       33.36       28.03      4.61 o 
  -1   7   7       13.80       12.93      3.72 o 
   1   7   7       88.97      110.26      8.24 o 
   3   7   7       57.94       60.74     12.64 o 
 -14   8   7        2.68        8.73      2.49 o 
 -12   8   7       10.72        7.03      3.92 o 
 -10   8   7        8.22        4.15      1.89 o 
  -8   8   7        5.60        3.36      1.70 o 
  -6   8   7       12.69       12.10      3.07 o 
  -4   8   7        3.55        1.54      1.92 o 
  -2   8   7       42.37       51.76      5.35 o 
   0   8   7        5.35        3.87      2.97 o 
   2   8   7       13.34        8.85      4.98 o 
 -11   9   7        1.10        0.53      2.96 o 
  -9   9   7       14.80       18.68      4.13 o 
  -7   9   7        8.07        9.31      2.31 o 
  -5   9   7        2.09        1.39      1.85 o 
  -3   9   7       18.62       22.08      8.94 o 
  -1   9   7        6.56        5.02      5.01 o 
 -22   0   8       18.31       23.63      5.50 o 
 -20   0   8        4.72        4.51      3.50 o 
 -18   0   8       20.30       17.51      2.43 o 
 -16   0   8        4.91        8.36      2.38 o 
 -14   0   8      294.40      259.40     24.04 o 
 -12   0   8      219.59      243.14     12.55 o 
 -10   0   8       34.24       40.25      4.90 o 
  -8   0   8       40.58       37.44      6.73 o 
  -6   0   8      185.93      170.77     11.95 o 
  -4   0   8        1.21        3.32      4.67 o 
  -2   0   8       17.02       13.11      6.27 o 
   0   0   8      217.43      226.76     14.53 o 
   2   0   8      156.68      162.28     12.24 o 
   4   0   8        8.07        7.33      5.26 o 
   6   0   8       13.06       15.24      6.90 o 
 -21   1   8       19.61       24.60      3.73 o 
 -19   1   8       52.12       43.33      5.80 o 
 -17   1   8        2.91        0.47      0.96 o 
 -15   1   8        4.51        2.45      1.47 o 
 -13   1   8       60.32       62.07      4.12 o 
 -11   1   8       40.38       40.13      3.97 o 
  -9   1   8      350.10      368.22     10.00 o 
  -7   1   8        3.07        3.59      3.01 o 
  -5   1   8       31.94       32.40      5.43 o 
  -3   1   8       68.83       57.71      6.21 o 
  -1   1   8      311.09      315.01     12.50 o 
   1   1   8       48.32       43.70      6.17 o 
   3   1   8      159.22      167.87      9.85 o 
   5   1   8        4.27        4.57      3.25 o 
   7   1   8       64.54       70.49      7.17 o 
 -20   2   8        7.05        4.40      3.69 o 
 -18   2   8       28.66       24.15      3.11 o 
 -16   2   8        8.07       10.25      1.74 o 
 -14   2   8      115.25      111.05      5.99 o 
 -12   2   8       27.51       33.65      3.27 o 
 -10   2   8       99.82       94.06      5.08 o 
  -8   2   8        4.93        5.54      2.92 o 
  -6   2   8      122.03      141.24      7.93 o 
  -4   2   8      189.23      195.87     11.04 o 
  -2   2   8       83.94       86.58      7.15 o 
   0   2   8      208.89      215.85     11.11 o 
   2   2   8      184.90      202.55     12.10 o 
   4   2   8       53.95       55.80      6.43 o 
   6   2   8       14.17       11.12      3.79 o 
 -21   3   8       15.41       19.59      6.29 o 
 -19   3   8       29.29       38.98      4.17 o 
 -17   3   8        1.97        1.94      1.10 o 
 -15   3   8       31.57       27.02      2.41 o 
 -13   3   8      265.64      286.79      8.70 o 
 -11   3   8     1487.12     1594.70     30.75 o 
  -9   3   8      726.58      720.19     19.36 o 
  -7   3   8      582.58      568.63     14.59 o 
  -5   3   8       98.04       85.76      6.82 o 
  -3   3   8        5.25        6.52      4.68 o 
  -1   3   8      173.81      162.01      9.39 o 
   1   3   8       60.76       69.36      6.76 o 
   3   3   8        4.61        3.44      3.29 o 
   5   3   8       21.31       15.69      5.02 o 
 -20   4   8        5.49        4.19      2.06 o 
 -18   4   8        1.80        2.60      1.07 o 
 -16   4   8       28.56       28.02      2.63 o 
 -14   4   8       28.86       25.89      3.12 o 
 -12   4   8       86.48       85.77      5.23 o 
 -10   4   8      339.68      350.60      8.99 o 
  -8   4   8      171.71      173.99      7.62 o 
  -6   4   8      402.24      427.83     15.96 o 
  -4   4   8       86.90       88.98      8.05 o 
  -2   4   8        4.73        4.14      3.39 o 
   0   4   8        1.20        1.56      2.86 o 
   2   4   8       35.59       40.54      5.59 o 
   4   4   8       13.72        7.18      4.39 o 
   6   4   8        9.47        5.65      3.79 o 
 -19   5   8       11.86       10.57      2.81 o 
 -17   5   8        2.19        0.93      1.33 o 
 -15   5   8        0.27        0.47      1.15 o 
 -13   5   8       61.24       61.57      3.43 o 
 -11   5   8      706.25      744.47     15.80 o 
  -9   5   8       30.19       23.31      3.86 o 
  -7   5   8      118.71      122.74      6.86 o 
  -5   5   8      188.97      194.69      7.61 o 
  -3   5   8        3.17        5.33      3.71 o 
  -1   5   8       21.63       13.53      4.67 o 
   1   5   8       52.58       62.71      6.97 o 
   3   5   8        9.60        6.49      4.05 o 
   5   5   8        1.42        0.29      2.74 o 
 -18   6   8        8.07        5.88      5.13 o 
 -16   6   8        7.89        4.22      2.58 o 
 -14   6   8        2.37        1.52      1.71 o 
 -12   6   8       47.92       54.02      4.21 o 
 -10   6   8        5.53        4.19      2.00 o 
  -8   6   8       82.25       91.26      6.23 o 
  -6   6   8       21.30       24.93      3.60 o 
  -4   6   8        7.81        7.80      2.92 o 
  -2   6   8       28.55       22.79      5.61 o 
   0   6   8       40.94       41.70      9.10 o 
   2   6   8       39.41       25.94     14.32 o 
   4   6   8       28.98        7.01      7.13 o 
 -17   7   8       12.77       11.11      6.93 o 
 -15   7   8        4.71        0.36      1.28 o 
 -13   7   8        4.61        2.62      1.71 o 
 -11   7   8       29.50       34.98      5.37 o 
  -9   7   8        3.09        2.58      2.08 o 
  -7   7   8        4.17        1.63      2.13 o 
  -5   7   8       11.04       11.27      3.60 o 
  -3   7   8       72.47       80.84      6.76 o 
  -1   7   8        7.25        3.47      3.83 o 
   1   7   8        3.95        0.74      3.08 o 
 -14   8   8        5.79        0.02      1.04 o 
 -12   8   8        4.23        2.05      2.39 o 
 -10   8   8        5.04        4.26      1.95 o 
  -8   8   8        1.59        1.19      1.72 o 
  -6   8   8        8.52        5.54      3.49 o 
  -4   8   8       12.54       11.14      4.38 o 
  -2   8   8        6.83        4.85      3.31 o 
   0   8   8        5.77        3.56      2.59 o 
 -11   9   8        4.63        9.44      3.38 o 
  -9   9   8        0.81        1.80      1.66 o 
  -7   9   8        9.38        7.84      3.31 o 
  -5   9   8       28.80       40.17     10.33 o 
 -22   0   9        0.67        1.60      5.78 o 
 -20   0   9       28.70       28.05     13.50 o 
 -18   0   9        8.49        2.64      3.04 o 
 -16   0   9       18.89       25.92      3.68 o 
 -14   0   9       57.80       81.50      7.98 o 
 -12   0   9       82.19       88.38      7.49 o 
 -10   0   9        2.85        3.34      3.65 o 
  -8   0   9       77.35       94.20     10.11 o 
  -6   0   9       10.17       11.56      7.84 o 
  -4   0   9      142.10      123.80     11.85 o 
  -2   0   9      104.47       91.24     12.55 o 
   0   0   9       12.23       19.25      6.91 o 
   2   0   9      101.01       98.06     11.13 o 
   4   0   9        7.47        2.44      4.59 o 
 -21   1   9        8.50        7.31      4.21 o 
 -19   1   9       23.21       13.42      4.40 o 
 -17   1   9        2.33        1.63      1.55 o 
 -15   1   9      202.88      175.89     12.40 o 
 -13   1   9      646.24      644.96     29.83 o 
 -11   1   9      219.73      221.68     10.91 o 
  -9   1   9      123.57      125.01      7.80 o 
  -7   1   9        6.24        3.72      4.72 o 
  -5   1   9       50.15       51.20      6.24 o 
  -3   1   9       59.00       58.89      7.83 o 
  -1   1   9      167.45      168.06      9.98 o 
   1   1   9       61.75       67.40      8.11 o 
   3   1   9        5.15        8.05      4.38 o 
   5   1   9        7.85        5.44      3.64 o 
 -20   2   9       12.83        6.58      6.50 o 
 -18   2   9       23.36       26.76      3.13 o 
 -16   2   9       25.44       39.33      3.63 o 
 -14   2   9      109.35      114.24      5.48 o 
 -12   2   9      141.36      140.37      6.64 o 
 -10   2   9      326.00      346.42     11.12 o 
  -8   2   9       35.82       29.17      5.16 o 
  -6   2   9       33.48       25.59      6.32 o 
  -4   2   9       57.93       55.46      6.33 o 
  -2   2   9       35.37       37.15      5.65 o 
   0   2   9      121.30      134.93      8.72 o 
   2   2   9        1.14       -1.22      3.33 o 
   4   2   9        4.05        3.28      3.65 o 
 -21   3   9        5.66        2.73      2.86 o 
 -19   3   9        3.11        0.55      1.82 o 
 -17   3   9        3.79        4.22      1.57 o 
 -15   3   9       22.39       28.38      2.74 o 
 -13   3   9      196.14      208.53     12.67 o 
 -11   3   9      114.84      115.42      5.67 o 
  -9   3   9       63.71       60.48      5.25 o 
  -7   3   9      243.91      234.92     10.64 o 
  -5   3   9      298.70      296.54     12.33 o 
  -3   3   9       36.67       31.42      6.32 o 
  -1   3   9       67.22       68.95      7.40 o 
   1   3   9       18.19       12.55      4.97 o 
   3   3   9       37.77       30.23      7.24 o 
 -20   4   9       30.32       49.70      8.39 o 
 -18   4   9        1.61        0.56      1.53 o 
 -16   4   9        3.24        3.46      1.88 o 
 -14   4   9       61.66       63.45      5.12 o 
 -12   4   9      134.85      142.34      6.24 o 
 -10   4   9      386.79      413.18     12.27 o 
  -8   4   9      119.46      115.93      6.33 o 
  -6   4   9      105.33      109.84      8.02 o 
  -4   4   9       10.51        9.04      5.15 o 
  -2   4   9       64.86       61.91      6.70 o 
   0   4   9       20.33       10.45      4.85 o 
   2   4   9       17.01        3.52      3.59 o 
   4   4   9        7.04        2.82      4.85 o 
 -19   5   9        6.83        6.81      3.65 o 
 -17   5   9       12.85        7.53      3.54 o 
 -15   5   9        1.27        0.45      1.35 o 
 -13   5   9        9.39        9.18      2.35 o 
 -11   5   9        6.66        6.13      2.35 o 
  -9   5   9        4.32        5.85      2.97 o 
  -7   5   9      160.72      172.43      7.68 o 
  -5   5   9       12.77       12.27      4.55 o 
  -3   5   9       13.70       13.06      4.65 o 
  -1   5   9       15.71        8.17      5.31 o 
   1   5   9       26.78        8.82      7.50 o 
   3   5   9        8.53        2.99      3.47 o 
 -18   6   9       15.75        7.95      6.55 o 
 -16   6   9       10.22        4.80      2.81 o 
 -14   6   9        2.48        3.86      2.00 o 
 -12   6   9       36.31       45.58      4.43 o 
 -10   6   9        7.28        9.38      2.57 o 
  -8   6   9       18.94       13.80      3.93 o 
  -6   6   9       68.84       78.51      5.57 o 
  -4   6   9        9.45        6.05      3.22 o 
  -2   6   9        4.59        0.40      2.88 o 
   0   6   9        8.42        0.28      3.55 o 
 -15   7   9       24.54       35.22      7.82 o 
 -13   7   9        9.55        9.84      2.55 o 
 -11   7   9       31.85       40.98      4.43 o 
  -9   7   9       10.76        6.53      2.81 o 
  -7   7   9        7.38        5.24      2.92 o 
  -5   7   9        8.83        5.74      3.85 o 
  -3   7   9        0.33       -0.80      2.28 o 
  -1   7   9        4.97        5.57      5.01 o 
 -12   8   9       27.35       30.87      4.54 o 
 -10   8   9       16.77       23.64      3.31 o 
  -8   8   9        1.50        3.06      2.86 o 
  -6   8   9        0.96        0.45      2.43 o 
  -4   8   9        3.89        4.73      2.88 o 
 -20   0  10       29.75       28.71      7.53 o 
 -18   0  10       15.68        9.08      7.37 o 
 -16   0  10       51.68       45.01      6.51 o 
 -14   0  10      419.98      425.23     36.12 o 
 -12   0  10      307.65      338.89     18.91 o 
 -10   0  10        4.56        5.07      3.76 o 
  -8   0  10        4.52        4.59      5.08 o 
  -6   0  10        0.87        2.78      4.69 o 
  -4   0  10       12.83       14.25      6.70 o 
  -2   0  10        0.41        1.59      5.35 o 
   0   0  10        0.20        3.27      5.27 o 
   2   0  10        0.05       -0.52      4.00 o 
 -21   1  10        4.41        5.44      3.73 o 
 -19   1  10        6.33        2.80      2.07 o 
 -17   1  10       24.57       31.83      4.60 o 
 -15   1  10       68.20       70.53      4.76 o 
 -13   1  10       16.36       12.75      3.27 o 
 -11   1  10       58.44       70.41      5.25 o 
  -9   1  10        3.37        4.86      3.48 o 
  -7   1  10        8.83        6.40      3.87 o 
  -5   1  10       31.08       25.72      6.28 o 
  -3   1  10       20.06       11.08      5.82 o 
  -1   1  10       29.47       16.63      9.93 o 
   1   1  10        2.70       -0.64      2.95 o 
   3   1  10        4.83        4.74      3.94 o 
 -20   2  10       21.09       24.40      7.94 o 
 -18   2  10        1.26        0.59      1.54 o 
 -16   2  10       42.95       44.52      4.66 o 
 -14   2  10      116.75      119.60      9.52 o 
 -12   2  10       20.05       18.89      3.42 o 
 -10   2  10       49.74       41.66      4.80 o 
  -8   2  10       12.61        9.21      4.02 o 
  -6   2  10       79.66       70.30     10.59 o 
  -4   2  10      133.60      134.88      9.16 o 
  -2   2  10       42.07       16.02      7.93 o 
   0   2  10       32.90        8.99      9.20 o 
   2   2  10        6.78        2.31      3.41 o 
 -19   3  10       23.26       15.31      5.10 o 
 -17   3  10        4.01        3.35      2.00 o 
 -15   3  10       27.11       32.40      4.09 o 
 -13   3  10       47.41       49.27      4.53 o 
 -11   3  10       80.32       85.63      5.28 o 
  -9   3  10        1.78        0.90      2.73 o 
  -7   3  10       48.85       57.21      7.17 o 
  -5   3  10       93.13       95.91      8.21 o 
  -3   3  10       96.00       98.10      8.95 o 
  -1   3  10       60.73       65.00      7.89 o 
   1   3  10       17.75        7.04      5.77 o 
 -18   4  10        8.92        5.09      1.96 o 
 -16   4  10        5.12        3.99      1.96 o 
 -14   4  10        3.35        0.64      1.93 o 
 -12   4  10        3.54        4.97      2.62 o 
 -10   4  10       13.95        8.83      3.35 o 
  -8   4  10      247.63      303.30     11.69 o 
  -6   4  10      498.07      562.95     22.78 o 
  -4   4  10       14.51        7.21      4.86 o 
  -2   4  10       19.40       23.28      6.81 o 
   0   4  10       18.14        9.73      5.26 o 
 -17   5  10        4.57        2.17      1.87 o 
 -15   5  10        0.37        1.28      1.74 o 
 -13   5  10       22.55       16.28      3.37 o 
 -11   5  10        5.23        5.59      2.66 o 
  -9   5  10       61.53       74.32      6.10 o 
  -7   5  10       60.21       70.12      9.66 o 
  -5   5  10       19.50       11.89      7.67 o 
  -3   5  10       24.73        5.39      5.13 o 
  -1   5  10        2.74        1.68      3.46 o 
 -16   6  10       18.23       20.05      7.44 o 
 -14   6  10        0.49        1.02      1.79 o 
 -12   6  10        1.18        2.05      2.14 o 
 -10   6  10       25.08       21.92      5.92 o 
  -8   6  10       45.09       56.42      7.38 o 
  -6   6  10        5.55        6.09      4.08 o 
  -4   6  10        0.81        1.23      3.38 o 
  -2   6  10        4.84        0.50      3.08 o 
 -13   7  10        6.44        3.75      2.40 o 
 -11   7  10       25.66       34.66      7.88 o 
  -9   7  10        8.66        6.97      3.30 o 
  -7   7  10        0.80        1.03      2.63 o 
  -5   7  10       23.93       25.10      6.14 o 
 -20   0  11        0.61        0.55      2.18 o 
 -18   0  11        5.05        4.20      3.27 o 
 -16   0  11       30.70       35.20      7.11 o 
 -14   0  11      138.36      167.98     20.56 o 
 -12   0  11       45.06       47.19      9.34 o 
 -10   0  11      257.61      258.51     16.66 o 
  -8   0  11       42.08       30.18     12.11 o 
  -6   0  11        1.26        1.77      4.96 o 
  -4   0  11       13.42       -0.71      4.57 o 
  -2   0  11        8.00        2.11      6.67 o 
   0   0  11        0.79        0.48      4.45 o 
 -19   1  11        7.57        4.00      2.21 o 
 -17   1  11       29.14       34.59      5.46 o 
 -15   1  11       65.25       69.31      6.77 o 
 -13   1  11       64.81       69.95      5.21 o 
 -11   1  11       51.88       58.21      5.20 o 
  -9   1  11        4.11        4.98      4.61 o 
  -7   1  11        4.34        4.14      4.41 o 
  -5   1  11       20.10        6.09      4.87 o 
  -3   1  11        6.66        0.37      2.91 o 
  -1   1  11        4.96        0.50      3.11 o 
 -20   2  11       43.73       43.32     10.64 o 
 -18   2  11        0.89        0.30      1.54 o 
 -16   2  11        0.72       -0.12      1.59 o 
 -14   2  11       17.38       12.57      3.31 o 
 -12   2  11       37.57       48.50      4.52 o 
 -10   2  11       33.38       29.46      6.19 o 
  -8   2  11       33.55       23.56      7.13 o 
  -6   2  11      229.47      251.35     13.97 o 
  -4   2  11       72.68       80.48      8.14 o 
  -2   2  11       21.26        5.45      4.88 o 
   0   2  11        2.60        0.21      2.55 o 
 -19   3  11       18.72       19.06      5.60 o 
 -17   3  11       11.83        8.66      3.18 o 
 -15   3  11       13.93        8.73      2.91 o 
 -13   3  11       38.56       56.91      4.59 o 
 -11   3  11        6.50        4.12      3.08 o 
  -9   3  11       52.85       62.95     11.37 o 
  -7   3  11       76.46       81.56      8.28 o 
  -5   3  11       58.73       71.35      8.44 o 
  -3   3  11        8.63        7.45      5.97 o 
  -1   3  11        1.26        5.01      4.70 o 
 -18   4  11       15.39       12.33      4.30 o 
 -16   4  11        3.09        1.96      2.24 o 
 -14   4  11        0.91        1.37      2.19 o 
 -12   4  11       12.27        7.59      3.44 o 
 -10   4  11        4.63        2.53      2.96 o 
  -8   4  11       15.58        5.39      3.64 o 
  -6   4  11       10.36        5.82      4.56 o 
  -4   4  11        9.83        3.54      4.65 o 
  -2   4  11        4.93        3.79      4.16 o 
 -17   5  11        9.26        7.38      2.73 o 
 -15   5  11        1.10        0.05      1.18 o 
 -13   5  11        1.39        1.56      2.15 o 
 -11   5  11       27.54       14.85      6.28 o 
  -9   5  11       28.54       25.25     10.88 o 
  -7   5  11       15.57        7.17      4.23 o 
  -5   5  11        4.21        3.24      5.08 o 
  -3   5  11        3.55        1.69      4.02 o 
 -14   6  11        1.33        2.09      2.45 o 
 -12   6  11        2.41        2.16      2.41 o 
 -10   6  11       22.56       21.38      6.65 o 
  -8   6  11        8.93        4.52      4.74 o 
  -6   6  11       22.60       26.13      7.80 o 
 -18   0  12        9.75       11.31      4.66 o 
 -16   0  12        0.83        3.34      3.95 o 
 -14   0  12        9.73        3.65      4.15 o 
 -12   0  12       65.74       84.86     10.66 o 
 -10   0  12      118.74      127.46     13.98 o 
  -8   0  12        1.37       -0.10      5.42 o 
  -6   0  12       10.90        4.34      7.02 o 
  -4   0  12       51.20        2.11      9.91 o 
  -2   0  12       14.73       -0.20      5.84 o 
 -19   1  12        5.36        3.70      2.42 o 
 -17   1  12        3.55        0.39      1.83 o 
 -15   1  12       11.52        6.80      2.90 o 
 -13   1  12        6.64        3.14      2.67 o 
 -11   1  12       36.85       40.53      5.95 o 
  -9   1  12       84.98       96.41      9.71 o 
  -7   1  12       39.32       46.20      7.17 o 
  -5   1  12       16.53        4.06      5.01 o 
  -3   1  12        3.16       -0.10      3.59 o 
 -18   2  12        8.33        5.05      2.70 o 
 -16   2  12        3.29        1.48      2.26 o 
 -14   2  12       36.20       42.37      6.68 o 
 -12   2  12        7.80        4.27      3.06 o 
 -10   2  12       24.56       11.04      5.90 o 
  -8   2  12       53.36       56.44     11.19 o 
  -6   2  12        3.83        4.20      4.79 o 
  -4   2  12       13.31        2.21      6.78 o 
 -17   3  12       13.72       12.83      3.77 o 
 -15   3  12        6.79        8.99      3.36 o 
 -13   3  12       10.16        6.08      3.52 o 
 -11   3  12        4.03        2.29      3.24 o 
  -9   3  12       31.69       18.41      9.02 o 
  -7   3  12       38.49       20.04     10.70 o 
  -5   3  12       32.13       21.80     10.56 o 
 -16   4  12       13.08       22.52      3.70 o 
 -14   4  12        3.57        3.08      2.76 o 
 -12   4  12       16.33       17.76      5.99 o 
 -10   4  12       13.47        4.55      3.64 o 
  -8   4  12       18.91        6.99      4.58 o 
  -6   4  12        4.43        2.57      4.19 o 
 -13   5  12        3.92        0.57      2.55 o 
 -11   5  12        3.11        2.76      3.23 o 
  -9   5  12        1.77        0.62      3.03 o 
 -16   0  13        0.12       -2.02      4.41 o 
 -14   0  13        4.45        7.03      5.10 o 
 -12   0  13       34.22       43.64      8.33 o 
 -10   0  13       31.39       43.33     12.60 o 
  -8   0  13       22.88       28.16      9.52 o 
 -17   1  13        7.10        9.08      3.41 o 
 -15   1  13        7.01        5.09      3.22 o 
 -13   1  13        3.23        1.93      3.10 o 
 -11   1  13       37.67       41.83      6.34 o 
  -9   1  13       43.28       53.91      7.98 o 
  -7   1  13       38.79       44.38     12.25 o 
 -16   2  13        4.36        0.55      2.48 o 
 -14   2  13       13.65       10.65      4.82 o 
 -12   2  13        1.77        0.78      2.57 o 
 -10   2  13       16.86       13.83      5.44 o 
  -8   2  13       42.52       50.06      8.27 o 
 -13   3  13        7.14        4.87      3.22 o 
 -11   3  13        1.25       -0.93      3.32 o 
  -9   3  13        6.83        3.84      4.14 o 
                                                 
